# Supplementary material for: Improving classification based on physical surface tension-neural net for the prediction of psychosocial-risk level in public school teachers
Source: PeerJ Comput Sci. 2021 May 26;7:e511. doi: 10.7717/peerj-cs.511 (PMC8176537; doi:10.7717/peerj-cs.511)
Supplement: Supplemental Information 2 [file peerj-cs-07-511-s002.zip]

Archive with 26 entries (24 files):
- +tensi/
- +tensi/activeInputRange.m
- +tensi/apply.m
- +tensi/backprop.m
- +tensi/da_dn.m
- +tensi/discontinuity.m
- +tensi/forwardprop.m
- +tensi/isScalar.m
- +tensi/name.m
- +tensi/neuronaparaeditarnombres.mat
- +tensi/outputRange.m
- +tensi/parameterInfo.m
- +tensi/simulinkParameters.m
- +tensi/type.m
- basededatos.mat
- graf/
- graf/1.Liderazgo Rel_Soc_Trabj.png
- graf/2.Control.png
- graf/3.Demandas del trabajo.png
- graf/4.Recompensas.png
- graf/5.Efectos de los frp.png
- graf/basededatos.mat
- graf/fondo.png
- graf/riesgo.fig
- graf/riesgo.m
- procesoinicial.m
