# Supplementary material for: Improving classification based on physical surface tension-neural net for the prediction of psychosocial-risk level in public school teachers
Source: PeerJ Comput Sci. 2021 May 26;7:e511. doi: 10.7717/peerj-cs.511 (PMC8176537; doi:10.7717/peerj-cs.511)
Supplement: Supplemental Information 2 [file peerj-cs-07-511-s002.zip › +tensi/backprop.m]

function dn = backprop(da,n,a,param)
%TANSIG.BACKPROP Backpropagate derivatives from outputs to inputs

% Copyright 2012-2015 The MathWorks, Inc.

  dn = bsxfun(@times,da,1-(a.*a));
end
