# Supplementary material for: Improving classification based on physical surface tension-neural net for the prediction of psychosocial-risk level in public school teachers
Source: PeerJ Comput Sci. 2021 May 26;7:e511. doi: 10.7717/peerj-cs.511 (PMC8176537; doi:10.7717/peerj-cs.511)
Supplement: Supplemental Information 2 [file peerj-cs-07-511-s002.zip › +tensi/isScalar.m]

function s = isScalar

% Copyright 2012 The MathWorks, Inc.

s = true;
