# Supplementary material for: Improving classification based on physical surface tension-neural net for the prediction of psychosocial-risk level in public school teachers
Source: PeerJ Comput Sci. 2021 May 26;7:e511. doi: 10.7717/peerj-cs.511 (PMC8176537; doi:10.7717/peerj-cs.511)
Supplement: Supplemental Information 3 — All evaluations of psychosocial patients which had and, didn’t have, any psychosocial. These evaluation patients were used for the dataset modelling and statistical analysis. [file peerj-cs-07-511-s003.xlsx]

## Sheet: Dataset Psychosocial Risk C.T
Var1	Var2	Var3	Var4	Var5	Var6	Var7	Var8	Var9	Var10	Var11	Var12	Var13	Var14	Var15	Var16	Var17	Var18	Var19	Var20	Classes
3	2	4	1	3	2	2	4	3	3	4	2	1	3	2	1	2	4	1	1	4
4	1	1	1	4	1	3	4	4	2	1	1	2	3	2	3	4	1	0	1	4
2	4	2	2	2	2	4	2	1	1	4	2	3	1	3	2	1	3	0	1	4
1	1	1	2	3	2	3	1	1	2	2	3	2	3	3	4	3	3	0	1	4
2	4	4	1	3	2	1	4	2	3	2	4	4	2	1	3	4	2	0	0	4
4	4	2	3	3	1	1	4	2	1	4	4	1	4	4	3	3	2	1	1	4
4	4	2	1	3	1	3	2	1	4	2	1	4	1	2	2	2	3	0	1	4
2	2	1	2	2	4	1	2	1	2	3	1	1	4	1	4	3	2	1	0	4
3	1	4	4	1	4	2	1	1	4	1	4	1	1	2	1	1	3	1	1	4
1	2	1	4	4	4	4	1	1	2	1	4	2	4	4	3	3	4	1	0	4
4	3	2	4	4	1	3	3	3	4	1	2	1	2	4	1	4	3	0	1	4
3	2	2	1	2	1	2	4	4	4	3	1	1	1	3	2	1	2	1	0	4
4	1	3	1	3	3	1	4	1	3	1	3	2	1	4	2	4	3	1	0	4
2	4	1	4	1	1	3	1	3	2	3	2	4	1	2	1	4	3	0	1	4
2	2	3	4	4	2	4	1	3	1	4	4	1	1	3	3	2	2	1	0	4
2	4	2	4	3	1	4	2	2	4	3	2	1	4	2	3	4	2	1	0	4
1	4	2	4	2	1	4	4	1	2	2	1	3	4	2	4	2	2	1	1	4
1	3	2	2	4	4	1	1	2	1	4	3	4	1	3	1	3	4	0	0	4
2	3	2	3	1	1	3	2	4	4	3	3	1	4	4	4	1	4	1	1	4
4	4	2	4	1	2	4	3	3	2	2	2	4	3	3	4	3	4	1	0	4
4	3	3	1	3	1	4	1	2	1	1	1	4	3	1	1	3	2	0	1	4
1	2	1	2	4	1	2	3	1	4	2	3	1	4	4	4	2	3	0	0	4
3	3	1	3	2	4	2	3	4	4	2	3	2	2	1	2	4	4	1	1	4
1	3	1	1	1	3	4	4	4	3	4	1	1	1	4	3	2	3	1	1	4
2	1	3	1	1	2	4	1	2	1	2	1	1	3	4	3	4	4	1	0	4
3	4	4	3	2	4	3	4	2	2	4	2	4	2	1	2	2	1	1	0	4
3	1	3	2	1	4	4	1	1	1	1	1	2	4	4	1	2	2	1	1	4
3	2	1	1	3	2	2	1	2	4	3	4	2	3	4	1	2	1	0	0	4
4	2	3	2	4	4	1	2	2	2	4	2	2	2	1	4	3	3	0	1	4
1	1	2	2	1	1	3	1	3	1	3	3	3	2	2	2	2	4	1	0	4
4	1	1	4	1	4	3	3	3	4	4	3	1	2	2	2	1	4	1	0	4
4	2	1	2	2	2	3	3	3	1	1	3	1	1	4	3	3	1	1	0	4
4	1	3	4	1	1	2	1	3	1	3	1	3	1	1	1	4	4	0	1	4
3	4	2	2	4	4	4	3	1	2	4	2	3	2	4	2	4	1	1	0	4
1	1	3	2	3	4	2	1	2	3	4	1	4	3	2	3	2	2	0	0	4
4	1	2	1	3	1	1	1	2	2	3	3	3	1	4	1	4	3	1	0	4
1	1	2	1	1	1	3	4	4	1	2	4	4	3	1	4	3	3	1	0	4
1	3	4	3	3	3	4	3	3	1	2	3	3	2	1	3	1	1	0	0	4
3	4	4	1	2	4	4	3	1	2	3	3	1	1	4	1	3	1	0	0	4
4	2	2	2	1	4	2	4	2	1	2	4	4	3	3	2	1	3	0	0	4
3	3	2	1	3	4	2	1	4	2	1	1	3	3	1	4	3	3	0	0	4
1	2	4	2	1	1	2	2	1	3	4	3	4	2	3	2	3	1	1	0	4
2	2	3	3	2	1	2	1	3	1	2	3	3	1	2	1	1	3	0	0	4
2	3	2	1	1	3	2	1	4	2	3	2	4	3	2	3	4	3	1	1	4
3	4	3	4	1	4	3	2	1	3	3	1	2	1	2	3	1	4	1	0	4
1	4	4	1	3	3	4	3	2	4	4	3	4	2	4	1	3	3	1	0	4
4	2	4	3	2	4	4	2	4	3	3	1	1	2	3	1	1	4	1	0	4
1	2	3	3	3	1	3	2	4	2	2	3	4	2	4	3	4	2	0	0	4
4	1	2	3	3	3	2	2	1	1	4	4	1	2	4	4	1	4	0	0	4
3	3	3	1	2	1	1	2	1	3	1	2	2	1	3	3	3	3	1	1	4
1	3	4	2	4	3	1	4	3	1	3	2	4	3	3	3	3	4	1	1	4
3	2	1	1	1	2	1	1	1	1	3	4	4	1	4	3	2	4	0	0	4
3	4	2	3	2	1	2	4	1	4	3	1	4	1	3	1	3	1	0	0	4
4	4	3	1	2	1	3	4	3	1	2	1	4	1	1	2	2	3	0	0	4
1	3	4	1	4	4	3	4	1	2	4	3	3	4	3	1	3	1	0	0	4
4	2	1	3	3	1	3	3	3	1	4	3	3	4	3	3	2	3	1	0	4
2	1	1	2	2	4	4	1	3	1	2	1	4	4	2	1	2	1	0	0	4
1	3	1	1	3	4	4	1	4	3	2	1	3	1	2	1	1	2	1	1	4
1	4	1	2	1	2	1	1	1	3	3	2	3	3	2	3	3	4	0	0	4
2	1	1	2	2	2	3	1	1	1	4	1	2	2	2	2	4	1	0	1	4
4	4	4	4	3	4	4	3	4	4	1	4	2	4	1	2	1	2	0	0	4
3	3	4	1	4	1	1	3	2	1	3	3	3	4	2	3	4	3	0	0	4
4	2	2	3	1	4	4	3	2	4	3	3	2	1	3	1	1	2	0	0	4
3	3	1	1	3	3	3	1	2	1	3	3	2	4	4	4	1	1	0	1	4
1	2	3	4	2	4	2	3	3	2	1	1	1	2	3	4	3	3	1	1	4
1	4	3	4	4	4	1	1	4	1	3	3	1	1	1	2	4	1	1	0	4
2	2	4	2	1	1	4	3	2	1	2	3	4	3	4	2	1	2	0	0	4
1	2	4	1	1	2	2	1	3	1	1	2	1	3	4	2	4	1	0	1	4
3	1	4	1	1	1	3	1	3	1	1	1	4	2	4	1	2	2	1	0	4
1	1	1	1	3	2	3	1	2	2	3	2	2	3	2	2	2	1	0	0	4
3	2	1	3	2	4	3	3	4	4	2	1	3	1	4	3	3	2	0	1	4
4	1	3	1	2	4	3	1	2	1	1	4	1	3	4	4	4	4	1	0	4
1	1	3	3	2	4	2	2	1	2	3	4	1	2	2	1	2	3	1	0	4
2	4	2	4	4	2	2	1	2	2	1	3	2	2	3	2	1	1	0	1	4
2	2	1	2	3	2	2	4	4	3	3	2	4	2	1	4	2	4	0	0	4
1	3	2	3	4	1	4	4	1	2	2	2	2	2	3	2	4	1	0	0	4
3	4	4	2	2	1	3	4	4	1	1	1	2	4	3	1	2	2	1	0	4
1	3	1	3	4	1	4	1	3	4	4	3	2	2	2	4	1	4	0	0	4
1	4	3	2	2	4	4	1	1	1	4	3	2	4	3	4	2	1	1	1	4
1	4	2	1	3	3	3	1	1	2	3	2	1	3	3	4	1	3	1	0	4
1	2	3	1	2	2	3	2	1	3	3	2	2	4	3	2	1	2	1	0	4
4	4	3	3	3	4	4	1	2	1	3	3	2	1	1	3	1	2	1	0	4
3	4	3	1	2	2	2	1	4	2	2	1	1	3	4	3	4	2	0	1	4
4	2	1	3	4	2	3	1	2	4	2	1	4	3	3	4	1	3	1	0	4
2	1	1	3	2	1	2	4	4	4	4	1	1	1	3	4	2	3	1	1	4
2	4	4	4	3	3	3	4	4	3	4	2	2	3	1	2	2	3	1	0	4
4	4	3	3	4	3	2	4	4	4	4	1	3	1	3	3	4	3	0	1	4
3	2	4	1	3	2	2	3	3	2	3	3	1	1	2	2	2	2	0	0	4
2	2	4	2	4	1	4	3	1	3	3	3	2	2	3	1	1	3	0	1	4
3	4	4	4	3	4	3	3	3	4	1	3	1	3	1	4	4	3	0	0	4
2	1	4	2	3	3	2	2	4	1	4	4	3	3	4	3	2	1	1	0	4
1	3	4	4	2	3	2	3	1	2	3	3	3	1	3	3	1	2	1	0	4
3	2	2	1	4	1	1	4	2	1	3	4	4	3	2	1	4	1	1	0	4
4	2	3	3	4	2	4	1	1	4	4	3	4	1	4	4	3	2	0	1	4
2	4	3	1	1	2	4	1	1	2	2	4	3	1	1	2	1	4	0	0	4
3	4	2	1	2	3	2	1	3	4	3	3	3	3	1	3	3	3	0	0	4
2	1	1	3	1	4	1	4	4	2	1	1	4	2	2	3	4	2	0	0	4
1	3	4	2	3	4	4	3	3	2	3	1	3	3	2	3	4	2	1	0	4
4	4	3	1	4	1	4	3	1	1	1	3	3	2	3	2	3	1	0	0	4
3	1	3	1	1	3	4	2	1	1	1	3	3	3	4	4	1	2	1	0	4
1	3	4	2	3	1	2	1	1	4	3	1	3	1	3	2	2	4	0	0	4
2	3	4	4	3	4	1	1	4	4	2	3	3	4	1	1	3	1	1	0	4
1	4	4	3	4	1	1	1	4	1	3	3	1	1	3	1	1	2	1	0	4
1	3	4	1	3	4	4	3	2	3	2	1	4	1	2	4	1	2	1	0	4
3	2	3	1	2	2	2	2	3	2	1	2	2	2	3	2	2	2	0	0	4
1	3	1	4	2	2	3	3	3	3	4	4	1	2	2	4	2	4	1	0	4
4	2	3	4	2	1	2	1	2	3	4	2	2	2	3	4	2	4	1	0	4
2	1	1	2	4	4	3	1	4	1	2	4	2	1	1	2	4	3	1	0	4
3	1	2	3	1	1	1	2	1	2	3	1	4	2	2	2	4	3	1	1	4
4	4	4	4	3	2	1	2	3	1	3	3	2	4	3	4	1	4	1	0	4
3	3	1	1	2	3	3	4	3	2	4	3	2	3	1	2	2	1	0	0	4
1	1	1	2	2	1	2	2	1	3	3	3	4	4	3	4	1	1	0	0	4
3	2	4	2	1	2	1	1	4	2	2	4	3	2	1	3	3	1	0	1	4
4	1	2	2	2	4	2	1	3	3	2	2	2	4	3	4	4	3	0	0	4
4	4	4	4	4	3	1	1	1	3	4	1	4	3	1	4	3	4	1	1	4
4	2	3	3	3	1	1	4	3	2	1	2	3	3	1	4	3	1	0	0	4
2	4	3	2	4	4	3	4	4	3	2	3	1	4	3	4	3	4	0	0	4
2	4	2	4	2	1	2	3	1	1	4	4	3	3	3	3	2	3	0	1	4
1	4	4	3	3	4	1	4	2	3	3	1	4	3	3	1	3	1	0	0	4
1	1	3	1	4	3	3	4	2	4	4	4	1	4	1	3	2	4	0	0	4
4	3	2	1	4	3	1	1	2	1	4	2	1	4	4	2	1	3	1	0	4
2	3	3	3	2	2	4	4	1	1	1	2	3	4	4	1	3	4	1	0	4
4	4	1	2	2	4	1	2	2	3	1	1	1	2	4	4	2	2	0	1	4
2	3	2	2	4	4	3	3	1	4	3	4	1	4	3	3	2	1	0	1	4
1	4	3	1	1	2	3	1	1	1	3	4	2	1	2	1	4	3	1	0	4
1	4	3	4	4	2	1	2	1	3	3	3	4	3	1	1	1	3	1	0	4
3	3	2	1	2	2	4	3	4	1	3	4	4	2	2	3	4	4	1	0	4
4	2	1	1	1	3	1	1	2	4	4	1	4	2	3	2	3	4	0	1	4
1	4	2	1	4	3	2	4	1	1	2	1	4	3	3	4	2	3	1	0	4
1	2	3	2	4	1	2	1	4	3	3	1	4	3	4	4	4	1	1	1	4
2	4	1	2	2	1	2	4	1	4	4	4	4	4	1	2	4	3	0	0	4
4	4	1	2	1	2	4	4	4	1	4	1	4	2	1	4	3	2	1	1	4
1	4	1	2	4	2	2	4	1	3	3	4	1	1	3	2	1	1	0	1	4
3	2	1	1	1	1	2	2	4	4	1	2	1	3	4	4	2	1	1	1	4
2	3	1	3	1	3	1	4	3	3	3	3	4	4	1	4	1	3	1	0	4
2	2	4	1	2	4	1	4	2	3	1	3	2	2	2	3	3	4	1	1	4
4	4	1	2	3	4	2	2	2	2	3	1	2	2	2	2	2	2	0	0	4
1	3	2	1	4	4	4	4	4	3	2	3	3	1	3	2	3	1	0	0	4
3	3	2	4	3	1	4	3	3	4	4	1	1	2	4	4	4	2	1	0	4
1	1	2	1	2	2	1	3	2	1	3	2	4	1	2	3	4	2	0	0	4
1	2	4	3	2	1	2	2	2	3	3	4	1	1	2	4	4	1	1	0	4
1	2	1	3	4	2	4	4	4	4	1	3	1	3	3	3	2	4	1	0	4
2	4	1	3	2	1	4	4	3	3	2	2	1	1	3	2	2	4	1	0	4
2	2	1	4	3	4	3	4	2	4	1	2	4	2	4	1	4	4	0	0	4
3	1	4	2	3	1	3	2	1	1	3	4	1	2	3	2	3	1	0	0	4
3	1	1	1	1	3	3	3	2	3	1	4	2	4	4	1	1	1	0	0	4
4	4	3	2	2	3	3	3	1	4	4	3	1	2	4	2	1	4	0	0	4
4	4	1	2	1	2	3	2	2	2	3	3	2	1	1	2	2	2	1	0	4
2	3	2	3	1	2	3	3	2	2	1	1	1	2	2	4	3	1	0	0	4
3	1	2	1	1	2	4	1	2	1	2	2	4	3	4	1	3	1	0	0	4
1	2	1	2	3	4	3	4	2	4	3	2	3	3	3	4	4	3	1	0	4
1	2	1	3	2	1	1	3	4	2	1	4	1	4	1	2	3	3	0	0	4
4	2	3	3	1	2	2	3	3	3	3	3	2	4	3	1	4	2	1	0	4
3	2	4	3	1	2	2	2	2	2	2	3	3	1	4	1	4	1	0	0	4
1	3	4	1	4	3	2	4	3	1	3	1	2	1	2	3	3	4	0	1	4
1	3	2	4	4	3	1	4	4	3	2	4	4	3	3	2	1	3	0	1	4
3	4	2	4	2	1	4	3	4	4	4	4	1	3	2	2	3	2	0	1	4
1	3	4	3	4	1	3	1	1	1	2	4	4	3	3	1	3	3	1	0	4
1	4	3	1	4	1	3	1	4	2	2	4	4	4	1	1	2	1	1	0	4
3	2	1	2	4	3	2	1	2	2	1	2	4	3	1	4	2	1	0	0	4
2	1	4	4	1	4	3	2	3	4	4	4	4	3	2	2	2	2	0	0	4
2	3	1	4	1	1	3	1	3	1	1	4	4	4	1	4	2	4	1	0	4
1	3	2	4	4	2	2	3	4	3	2	2	2	4	2	2	4	1	1	0	4
1	2	2	1	2	4	2	4	1	4	4	1	2	1	2	4	3	4	0	0	4
2	1	3	2	4	2	4	2	2	1	1	2	2	3	1	3	4	2	0	0	4
1	4	3	4	1	1	3	2	3	4	1	1	3	3	1	4	2	4	0	0	4
4	1	4	1	4	1	4	4	2	1	1	3	3	2	1	4	4	2	1	0	4
1	3	4	4	4	4	2	3	1	4	2	1	2	4	3	1	1	3	0	0	4
1	4	4	3	4	1	1	1	3	3	4	2	1	1	2	4	4	1	1	0	4
3	1	4	1	2	1	3	3	2	2	2	1	2	3	4	4	2	2	1	0	4
4	4	1	3	2	4	4	2	3	2	1	1	4	4	4	2	2	4	1	0	4
1	3	2	1	3	1	2	3	4	4	2	2	1	2	4	4	3	3	0	0	4
1	2	1	4	2	4	4	4	4	2	2	3	4	4	2	4	3	4	0	0	4
4	2	3	4	3	4	4	3	3	2	2	3	1	2	3	3	1	1	1	0	4
2	4	3	4	3	2	1	4	4	2	3	4	4	1	3	3	1	4	1	0	4
1	3	2	3	2	3	1	1	1	2	4	4	2	2	1	4	1	1	0	0	4
3	4	1	2	3	4	4	3	2	3	2	1	2	2	4	1	4	1	0	0	4
3	4	3	4	1	1	2	1	3	2	4	2	1	4	4	2	1	2	1	1	4
3	1	1	3	2	2	2	4	4	3	1	2	2	4	1	2	2	3	1	0	4
2	4	2	4	3	1	2	2	1	1	1	1	2	4	1	3	3	1	1	1	4
2	1	2	3	4	1	4	1	2	1	4	4	3	3	2	3	4	2	1	1	4
1	1	4	2	1	4	4	3	3	1	3	2	4	1	1	1	2	1	1	0	4
4	1	4	2	3	1	2	2	4	2	2	2	4	3	1	2	1	1	1	0	4
4	1	1	2	2	2	4	1	1	3	1	2	4	2	3	3	1	4	1	0	4
4	1	4	2	4	4	1	1	1	2	3	4	2	1	3	4	2	1	0	0	4
2	1	3	4	4	3	3	1	3	3	2	4	3	1	2	1	1	2	0	0	4
2	3	2	2	3	1	2	3	2	2	3	1	4	2	4	2	2	2	0	0	4
3	1	2	4	2	1	3	3	1	1	2	2	2	1	2	2	2	3	1	0	4
3	3	3	2	2	2	2	3	1	2	3	3	4	2	2	2	3	3	1	0	4
2	4	1	3	1	3	4	3	1	2	1	3	3	4	2	3	3	4	0	1	4
2	3	4	4	3	4	1	1	1	1	1	2	1	4	4	4	2	2	1	0	4
1	4	3	4	3	4	3	3	1	1	1	1	1	1	4	3	3	1	1	0	4
2	1	3	4	1	4	1	1	4	3	4	3	4	3	4	1	1	1	0	0	4
3	3	2	3	2	3	4	2	3	3	1	4	2	1	1	1	2	1	0	1	4
4	2	4	3	4	2	4	3	4	2	4	2	2	1	3	4	2	4	0	0	4
2	2	3	2	4	1	2	2	1	3	4	1	3	1	3	1	1	3	1	0	4
3	3	1	4	3	4	2	3	3	3	4	1	1	1	2	3	2	4	1	0	4
3	3	4	3	3	2	4	1	1	2	4	3	1	1	3	2	2	3	1	0	4
2	3	2	3	3	3	3	2	1	2	2	3	4	2	4	1	3	4	1	1	4
2	2	4	4	2	1	3	3	3	4	3	3	1	4	4	3	1	3	1	1	4
1	4	2	3	3	1	3	2	2	1	3	4	2	2	4	1	2	3	1	1	4
4	1	2	4	4	1	2	2	4	4	4	1	4	1	1	2	3	4	0	1	4
2	3	3	2	1	2	3	1	3	4	1	3	4	4	4	2	4	1	1	1	4
2	4	2	3	2	2	1	2	4	3	1	4	2	1	2	2	3	2	1	0	4
2	3	1	1	3	4	3	1	1	1	4	2	3	1	2	2	4	3	0	0	4
4	4	2	4	1	3	1	3	2	3	2	2	2	3	4	3	4	4	0	0	4
4	3	4	1	3	1	1	4	4	4	3	3	2	2	1	4	2	2	1	0	4
2	3	1	3	2	3	1	1	2	1	1	2	2	3	2	3	2	4	1	0	4
4	3	3	3	2	1	4	4	3	2	1	4	4	3	4	4	3	3	0	0	4
1	3	4	3	3	4	1	4	4	4	4	2	3	3	2	1	3	2	1	0	4
4	3	1	1	3	3	3	1	4	2	4	3	2	2	2	1	4	3	1	0	4
4	2	2	3	3	2	2	4	3	1	4	2	4	4	4	4	1	3	1	0	4
4	4	2	1	3	4	4	3	4	1	2	3	4	2	2	3	1	2	0	0	4
3	2	3	1	1	1	4	4	3	2	1	4	3	4	4	2	4	3	1	0	4
1	2	2	3	2	3	2	2	1	1	4	4	4	1	2	3	4	1	1	1	4
4	3	2	3	4	1	4	2	3	1	4	4	2	4	3	2	3	2	1	0	4
1	4	3	1	2	4	1	4	1	1	4	4	3	3	1	2	1	2	0	0	4
3	3	4	4	1	3	1	3	4	2	4	3	1	1	1	4	4	3	1	0	4
4	3	4	3	4	1	3	3	3	3	3	2	3	3	3	1	1	1	0	0	4
3	2	2	3	4	3	3	2	1	3	3	2	3	2	4	4	2	1	1	0	4
1	2	2	4	4	2	3	4	1	1	1	4	4	1	3	3	4	4	0	0	4
1	3	4	4	4	2	3	2	2	1	3	4	4	1	3	2	4	3	0	0	4
2	3	4	3	4	1	1	2	4	4	2	4	1	4	2	3	2	3	1	0	4
2	2	3	4	2	1	4	2	4	2	1	2	4	3	4	4	3	4	1	1	4
2	2	2	3	3	3	1	3	1	3	4	1	4	1	4	1	4	4	1	0	4
4	3	4	4	1	2	4	4	1	4	2	3	1	2	1	2	1	3	0	1	4
2	3	1	1	3	2	3	2	3	1	2	4	2	2	2	4	1	4	0	1	4
1	4	3	2	2	1	2	2	3	2	2	4	1	4	2	1	1	1	0	0	4
3	3	1	3	2	3	4	3	1	3	4	3	3	4	2	1	4	3	1	0	4
3	2	4	1	2	3	3	1	2	3	1	1	2	2	2	2	3	3	0	1	4
2	1	4	3	1	3	4	2	3	2	3	3	1	3	1	4	4	2	0	1	4
3	3	4	2	2	1	1	1	1	4	2	4	2	2	1	4	3	4	1	0	4
2	3	1	1	3	4	2	1	1	3	4	4	1	4	4	4	1	3	0	0	4
3	1	2	1	3	3	3	1	4	3	3	3	3	4	1	4	1	1	0	1	4
3	2	2	2	2	4	3	1	3	3	3	4	3	1	3	3	1	2	1	0	4
2	4	2	4	2	1	2	1	2	2	4	3	1	1	2	3	3	2	0	0	4
2	2	1	2	2	3	4	3	4	1	1	2	4	4	1	3	3	2	1	0	4
4	4	3	1	4	2	4	3	2	1	1	1	1	1	1	4	4	1	1	0	4
3	2	4	1	2	2	1	2	4	3	4	4	4	3	4	1	2	3	0	0	4
1	1	1	3	4	3	1	4	3	4	2	4	1	2	2	4	2	1	0	0	4
3	4	3	2	1	2	2	2	4	3	1	1	3	1	2	2	1	2	1	0	4
4	1	4	2	3	1	3	3	1	3	4	3	3	3	2	2	3	4	0	0	4
2	4	3	3	4	2	2	2	2	2	2	1	1	1	2	2	4	1	0	0	4
4	2	2	1	3	3	2	2	4	2	4	2	3	1	3	4	1	3	0	0	4
3	1	2	1	3	4	4	4	2	1	2	2	2	1	4	2	1	4	1	0	4
2	2	1	3	4	2	1	1	1	4	1	2	2	4	4	1	1	3	1	0	4
3	2	2	2	4	3	2	4	2	2	3	2	3	4	4	2	4	1	1	0	4
3	2	4	4	4	3	1	4	3	2	3	2	2	2	2	3	2	3	1	0	4
2	2	1	4	2	1	1	4	3	4	4	2	2	3	1	4	4	4	1	0	4
3	1	1	3	2	3	1	4	4	2	2	2	4	2	3	2	2	3	1	0	4
1	3	1	1	1	3	3	3	1	4	3	3	1	2	3	3	4	2	1	0	4
2	1	3	4	2	1	4	4	3	1	1	1	2	4	2	2	2	1	1	0	4
3	3	4	4	1	2	3	3	2	3	4	2	1	3	4	3	1	2	1	0	4
3	4	1	1	2	2	3	2	4	1	2	3	3	1	3	3	4	4	1	0	4
4	3	4	3	3	4	3	1	4	3	1	1	2	1	3	3	3	1	1	0	4
3	1	2	2	3	1	3	1	4	2	3	4	1	2	4	1	1	2	0	0	4
4	1	1	1	4	4	2	4	1	4	1	4	4	3	1	2	4	4	1	0	4
3	4	3	3	4	2	2	2	2	1	3	1	3	2	1	1	3	4	1	1	4
1	2	1	4	4	3	3	4	2	1	2	3	2	2	1	2	3	3	1	1	4
3	3	2	2	4	2	1	1	4	4	3	2	4	3	1	2	1	2	1	1	4
1	1	3	3	4	2	1	2	4	4	1	3	2	2	4	1	1	2	1	0	4
4	2	3	3	3	4	4	3	2	1	3	1	3	2	3	4	2	1	0	0	4
1	2	3	3	2	2	2	2	4	1	2	2	2	4	4	3	2	2	0	1	4
2	2	4	1	4	4	3	4	2	1	4	4	3	3	2	3	2	1	1	0	4
3	1	4	4	2	4	2	1	4	3	4	1	4	3	4	4	3	1	0	0	4
1	1	4	3	3	3	1	2	3	2	2	1	3	1	3	1	4	3	1	1	4
4	3	1	2	3	4	3	4	4	1	2	2	4	3	1	3	2	2	1	0	4
1	1	3	1	1	2	1	2	3	2	2	1	2	2	4	3	4	4	0	0	4
3	3	2	3	4	1	2	4	4	1	3	2	4	4	3	3	3	1	0	0	4
3	4	2	2	3	1	4	4	3	2	1	3	4	1	1	2	2	4	0	1	4
3	4	2	3	2	4	1	1	2	3	4	3	2	2	3	2	1	4	1	0	4
3	3	1	1	4	2	2	2	4	2	4	3	1	4	4	4	2	2	0	1	4
4	3	1	4	4	3	4	2	2	3	4	4	2	4	3	4	4	4	0	0	4
1	4	4	3	4	2	1	4	1	4	3	3	1	3	4	3	4	4	1	1	4
3	3	3	1	4	4	3	4	4	4	4	3	3	2	3	3	1	2	1	0	4
3	4	3	3	3	4	1	4	4	1	4	4	4	1	1	2	2	3	0	0	4
2	2	3	2	2	4	4	2	3	3	1	1	3	2	4	2	2	4	1	0	4
4	4	1	3	4	3	2	1	1	4	4	2	2	2	3	1	4	3	1	0	4
4	3	3	1	4	1	1	4	1	2	2	4	1	3	3	1	4	2	0	0	4
3	3	3	3	4	1	1	1	2	1	3	2	2	3	4	4	1	3	1	0	4
1	1	1	1	1	2	3	4	1	1	1	2	4	1	3	1	3	2	0	0	4
1	4	1	1	3	1	1	2	1	2	2	1	3	2	2	2	1	3	1	0	4
2	4	1	4	3	1	2	2	1	4	4	2	1	1	4	2	1	3	0	1	4
1	2	4	1	2	3	2	3	3	1	2	4	3	2	4	2	2	2	1	0	4
1	1	3	3	3	3	1	2	2	4	1	2	2	2	3	2	2	2	0	0	4
4	2	2	2	3	1	4	2	1	1	2	4	3	1	4	4	3	4	1	0	4
1	3	4	4	1	4	4	3	2	2	1	2	1	3	2	3	2	2	1	1	4
4	2	1	2	4	2	4	2	2	4	3	4	2	2	2	3	2	2	1	0	4
1	3	3	4	4	1	2	2	1	4	3	2	2	3	3	1	2	1	1	0	4
3	1	4	1	1	3	4	4	4	4	4	1	4	4	3	1	3	3	0	1	4
1	4	3	1	1	2	4	3	2	1	3	4	3	3	4	3	1	4	0	0	4
3	2	1	2	2	4	1	2	2	3	4	4	2	1	4	1	3	4	0	1	4
2	2	4	1	1	3	4	1	2	1	1	1	4	3	1	2	3	4	0	0	4
2	2	1	2	1	2	2	1	1	3	4	3	2	1	3	4	4	3	0	0	4
4	4	1	3	2	1	2	1	2	1	1	2	2	2	2	1	3	3	0	0	4
4	2	1	4	3	2	4	3	1	1	3	4	4	4	4	1	2	3	0	1	4
2	4	3	4	4	3	2	1	1	4	4	1	2	4	1	4	4	3	1	0	4
3	1	3	1	3	2	1	2	1	4	4	2	2	2	1	1	2	4	0	0	4
3	4	3	1	4	4	2	1	2	2	4	4	1	1	3	1	4	2	1	0	4
1	4	2	1	1	4	1	3	3	2	2	2	3	2	3	4	4	4	0	1	4
1	4	4	3	2	3	2	3	3	1	1	2	4	2	3	4	4	2	0	1	4
2	1	1	3	2	1	2	4	4	4	2	4	4	1	3	4	1	4	1	0	4
4	3	4	3	3	1	4	1	2	3	4	2	4	2	3	2	2	4	0	0	4
4	2	4	3	2	4	2	3	2	1	3	2	3	3	4	3	4	3	1	0	4
3	3	1	2	1	1	4	3	4	2	2	4	2	3	2	1	1	1	0	0	4
1	3	3	1	3	3	1	2	3	1	4	4	4	4	4	3	4	3	1	0	4
3	2	3	2	2	2	2	4	2	3	1	1	1	2	3	3	3	4	1	0	4
4	2	2	3	3	1	1	3	4	4	3	3	4	2	2	2	2	1	0	0	4
3	1	1	1	3	3	1	3	2	3	4	2	3	2	3	1	3	3	1	0	4
2	3	2	3	3	1	3	4	4	1	3	2	1	2	3	3	4	1	0	0	4
4	1	1	4	1	2	3	1	3	2	4	2	1	4	1	1	1	1	1	0	4
2	3	3	2	1	2	1	2	4	2	4	1	2	2	4	3	1	1	0	0	4
1	1	3	4	4	1	3	4	1	1	1	4	4	3	4	3	2	1	0	0	4
2	3	2	3	3	3	4	2	2	4	2	2	1	4	1	2	1	3	0	0	4
1	4	3	1	2	2	4	1	3	2	4	3	2	3	3	3	1	2	0	0	4
2	4	4	3	2	3	1	4	4	1	3	1	2	4	4	4	3	2	0	0	4
1	2	3	2	2	4	1	3	1	2	4	3	3	3	3	4	3	3	1	0	4
3	1	1	4	4	4	1	4	2	2	1	3	2	3	2	2	4	1	1	1	4
3	2	2	1	1	1	2	2	4	3	4	3	2	1	3	2	2	2	0	0	4
2	2	1	4	1	1	4	3	3	3	3	2	1	1	1	3	1	4	0	0	4
1	1	1	4	4	3	4	2	3	1	2	3	1	4	3	3	4	1	0	0	4
2	3	1	2	1	1	4	2	4	1	3	3	4	3	2	2	2	3	0	0	4
1	2	4	4	3	1	2	4	3	1	2	4	1	3	4	1	1	1	1	0	4
2	1	4	3	3	2	1	3	4	4	4	4	4	3	3	1	2	4	0	0	4
4	4	3	3	4	1	3	3	1	2	1	1	4	3	1	2	1	3	1	0	4
2	4	2	1	3	2	1	4	4	3	1	1	1	4	2	2	3	3	1	0	4
1	3	2	3	1	4	1	3	3	3	4	1	3	3	1	2	2	4	0	0	4
2	3	2	2	2	2	4	2	2	4	4	2	4	4	1	1	4	4	1	0	4
1	3	3	4	4	4	2	1	2	4	4	4	3	2	1	4	4	3	0	0	4
4	2	4	1	2	3	2	2	3	1	1	1	2	4	4	3	1	3	1	0	4
2	2	2	1	1	1	1	4	2	1	2	2	3	1	2	3	1	1	1	0	4
2	1	1	1	1	4	3	2	3	4	3	2	4	2	3	4	3	1	0	0	4
3	2	3	2	2	1	2	4	3	1	2	3	2	3	3	2	4	2	1	0	4
2	3	2	4	2	1	4	2	4	3	3	1	2	4	2	1	2	2	0	1	4
4	2	4	3	2	2	2	3	2	2	3	4	4	3	1	2	2	3	1	0	4
4	1	4	3	4	1	2	4	3	3	4	4	1	1	1	4	3	1	1	0	4
1	3	2	2	3	1	4	4	4	3	3	4	4	4	1	3	4	3	1	0	4
1	4	3	2	2	3	3	3	2	2	2	2	1	1	3	2	3	3	0	0	4
4	4	1	2	3	2	4	1	4	3	4	2	1	1	4	4	3	3	0	0	4
2	1	2	3	4	3	1	1	1	1	3	3	4	4	2	1	4	4	1	0	4
3	2	3	4	3	2	2	3	4	1	1	3	4	4	3	4	4	2	0	0	4
2	4	3	2	3	1	3	1	2	3	1	2	4	1	1	4	1	1	0	0	4
1	3	1	1	2	2	4	2	1	4	3	1	1	4	4	3	2	3	0	0	4
4	4	4	3	4	2	4	1	3	1	1	1	1	3	4	2	1	3	0	0	4
1	3	1	4	1	4	1	4	1	2	3	3	4	4	4	1	4	1	1	0	4
3	3	2	2	3	4	1	2	2	1	1	2	1	4	3	2	3	1	1	1	4
2	4	3	1	4	3	4	3	4	1	1	4	2	1	1	2	3	2	0	1	4
4	3	3	1	2	2	4	3	4	4	1	4	3	2	1	2	4	2	0	0	4
2	3	3	1	2	2	4	1	3	4	4	4	1	1	2	4	3	3	0	0	4
3	3	1	4	3	3	4	2	1	2	4	4	1	3	4	1	4	4	0	0	4
2	4	4	2	2	3	2	1	4	4	2	2	4	1	2	2	4	4	1	0	4
3	1	2	4	2	1	2	4	1	1	2	2	2	1	2	1	4	4	1	0	4
4	1	4	4	4	1	1	4	2	3	4	3	1	4	2	1	2	1	0	0	4
4	4	2	4	3	3	1	4	3	1	3	3	3	3	3	1	3	3	0	0	4
3	2	3	4	3	3	3	3	2	3	2	3	4	3	3	1	1	2	0	0	4
2	2	4	1	1	2	2	4	4	2	3	4	3	4	4	4	1	4	0	0	4
4	2	1	4	2	2	2	3	2	4	3	4	2	4	1	4	2	4	1	0	4
2	1	3	2	2	2	2	1	2	3	4	2	3	3	1	3	2	4	0	1	4
3	2	1	1	2	3	2	1	2	4	1	2	3	1	1	4	2	2	0	1	4
2	1	2	4	4	3	2	1	4	2	1	1	2	3	1	4	3	1	1	1	4
4	2	2	4	1	3	4	4	4	3	1	4	1	4	1	3	1	1	0	0	4
2	3	1	4	3	3	3	4	3	3	4	4	3	3	1	4	3	1	0	0	4
2	3	3	4	3	2	1	4	1	1	1	2	4	2	2	1	1	2	1	0	4
4	2	3	1	2	3	2	3	4	3	4	3	3	3	2	2	3	3	1	0	4
4	4	2	3	4	1	2	1	1	1	4	2	4	3	2	1	1	1	1	0	4
1	2	4	4	3	3	2	1	3	4	1	1	1	2	2	4	2	1	1	0	4
3	1	2	3	1	2	1	4	3	3	2	2	3	2	1	4	1	2	0	0	4
3	3	2	3	4	4	1	2	4	1	2	2	3	1	1	1	4	3	0	0	4
1	2	3	4	3	3	2	4	1	1	4	2	3	4	3	3	1	4	0	0	4
4	4	2	3	3	1	3	2	3	3	4	1	2	2	3	2	4	2	0	0	4
1	3	1	1	4	3	2	1	3	4	1	1	1	4	1	3	3	4	0	0	4
4	2	1	3	2	3	4	4	1	3	3	1	3	3	4	1	3	1	1	0	4
1	2	1	1	4	4	2	3	3	3	3	1	2	4	4	1	4	2	0	0	4
1	3	2	2	3	2	2	2	2	2	4	3	1	3	2	4	1	4	1	0	4
3	3	2	1	4	1	4	2	2	2	2	2	4	3	3	4	3	2	0	0	4
2	1	2	2	1	1	1	2	2	1	3	2	2	4	2	3	1	3	0	0	4
4	1	3	1	1	3	2	2	3	4	1	2	4	3	2	1	3	4	1	0	4
2	1	4	1	3	4	1	4	1	1	3	2	4	4	4	4	1	3	1	0	4
4	3	2	2	2	2	1	1	3	4	3	1	2	1	4	2	1	2	0	0	4
1	2	3	1	4	1	1	4	4	4	1	4	2	2	3	2	3	2	1	0	4
3	4	3	2	2	1	2	4	2	2	2	1	4	2	1	3	4	2	0	0	4
3	2	3	4	2	3	4	4	1	2	3	1	3	3	1	3	2	4	1	0	4
4	3	1	2	1	2	2	4	1	1	4	1	4	3	1	1	4	4	1	0	4
1	3	3	1	2	1	4	1	4	2	1	2	1	3	1	1	2	3	1	0	4
3	4	4	3	4	1	1	3	3	4	3	2	3	4	3	3	2	3	0	0	4
4	1	1	4	2	3	2	2	1	4	2	3	2	3	2	3	3	2	1	1	4
4	2	4	2	1	2	3	1	1	3	4	1	4	1	4	3	3	4	1	1	4
1	2	1	4	1	2	2	2	2	3	4	1	1	1	4	3	4	3	0	1	4
2	2	4	2	2	3	1	3	2	2	4	4	1	3	1	1	2	1	1	1	4
2	2	2	3	1	2	1	4	1	2	2	2	1	4	1	2	4	2	0	1	4
2	2	2	1	2	4	1	1	4	1	1	3	4	4	3	2	3	2	1	1	4
3	1	2	3	1	2	3	2	2	2	3	1	4	1	4	3	3	3	1	0	4
4	1	4	4	4	1	3	1	1	2	1	4	3	4	2	2	4	4	1	0	4
4	2	1	3	1	2	3	4	1	1	1	3	4	1	4	4	2	4	1	0	4
1	2	2	1	3	3	3	2	1	2	3	4	2	2	2	3	2	3	0	0	4
4	3	3	4	3	2	3	1	3	3	3	3	3	2	1	1	4	2	0	0	4
1	4	4	3	2	1	3	1	1	4	4	2	4	1	2	4	4	2	1	0	4
2	2	1	2	2	1	1	4	4	1	3	3	1	4	3	4	4	3	0	0	4
2	3	3	1	1	1	1	4	3	3	4	4	3	1	1	4	2	1	0	0	4
2	1	3	1	4	4	2	3	2	2	3	3	3	1	1	1	3	4	0	1	4
4	4	3	2	4	4	1	3	3	4	1	4	3	1	1	2	1	1	1	1	4
3	4	4	2	3	4	2	4	2	3	3	2	1	4	4	2	3	1	0	0	4
2	1	4	3	2	3	4	2	3	2	2	2	2	3	3	2	3	3	0	0	4
4	1	3	4	2	3	4	4	2	3	3	2	1	3	1	4	4	4	0	1	4
3	2	4	1	1	3	1	1	2	3	1	3	3	2	4	1	1	4	0	0	4
2	2	1	3	1	3	3	2	4	1	1	4	1	3	4	4	4	2	1	0	4
4	2	1	1	4	2	3	1	3	3	2	2	4	3	1	2	4	2	0	0	4
1	4	2	2	3	1	4	2	1	1	2	3	2	1	4	3	2	1	1	0	4
4	2	1	3	4	4	3	2	3	3	4	3	4	4	4	4	1	2	1	0	4
1	3	2	4	3	1	4	3	2	3	1	3	4	1	3	4	2	4	0	0	4
3	3	4	2	4	1	4	2	2	2	1	3	1	3	2	1	2	2	1	0	4
3	1	4	3	1	1	2	1	4	4	3	1	1	2	1	3	1	1	0	0	4
1	3	3	1	2	3	1	2	2	2	3	2	2	2	4	4	4	3	1	0	4
1	4	4	2	4	3	3	2	4	4	1	3	3	1	4	1	1	1	1	0	4
1	2	3	2	3	3	4	2	1	1	2	2	1	2	2	1	1	3	0	0	4
3	3	2	3	1	1	3	4	1	2	4	4	2	4	2	3	4	2	1	0	4
1	1	3	2	1	3	2	3	4	4	2	3	3	1	4	2	2	2	1	0	4
2	1	3	1	2	3	1	1	3	2	1	1	1	3	2	4	3	3	1	0	4
4	4	1	1	2	3	2	3	2	4	2	1	2	3	2	3	4	1	1	0	4
4	1	2	4	4	4	4	1	2	3	1	4	4	3	1	4	4	1	1	0	4
2	3	2	4	4	4	3	1	1	3	4	3	4	3	4	1	1	1	1	0	4
4	2	2	3	1	2	4	3	2	2	2	1	2	3	4	4	1	1	0	0	4
3	1	3	2	1	1	3	3	3	3	4	2	2	3	2	1	3	3	1	0	4
2	2	2	1	2	1	3	4	1	4	3	4	4	2	2	1	1	1	0	0	4
3	4	3	1	2	2	3	4	4	1	2	1	3	4	1	2	2	2	1	0	4
1	3	2	2	1	4	3	1	4	4	1	4	1	1	3	4	1	4	0	0	4
1	3	4	2	3	3	1	4	1	4	1	1	4	4	3	1	2	1	1	0	4
2	3	3	1	3	2	1	1	4	2	3	4	2	2	2	4	1	4	1	0	4
1	1	1	3	2	3	2	3	4	1	1	4	2	1	4	3	3	1	1	0	4
4	4	1	2	1	2	1	1	3	4	2	4	4	4	4	2	2	1	0	0	4
1	1	1	1	3	4	3	2	2	3	4	3	1	3	4	1	4	1	0	1	4
3	1	4	2	2	4	3	4	2	4	1	3	4	4	2	1	4	3	1	1	4
1	2	4	1	1	4	3	4	2	1	2	4	3	1	2	3	2	3	1	1	4
3	2	3	1	4	4	2	4	2	4	3	4	3	2	2	3	3	1	0	1	4
2	1	4	3	4	2	1	3	2	3	4	3	3	4	2	1	1	3	0	1	4
3	4	1	3	2	3	2	3	2	2	3	1	3	4	3	2	2	3	0	0	4
2	4	3	4	2	3	1	3	4	2	4	1	2	4	1	4	4	4	1	0	4
2	3	4	3	3	3	2	2	4	3	1	3	4	2	2	4	1	4	0	1	4
4	4	1	3	1	2	2	2	1	3	2	4	1	4	4	1	4	2	0	1	4
4	1	1	2	3	2	3	4	2	2	3	4	1	1	3	4	3	1	1	1	4
3	4	4	4	2	1	2	3	3	3	4	2	1	4	3	4	4	4	0	0	4
2	2	3	2	4	4	3	1	3	4	4	2	4	3	2	3	3	1	0	1	4
4	1	2	3	4	4	3	3	2	1	4	2	1	4	2	2	1	2	0	1	4
3	3	1	2	4	2	3	2	1	3	3	4	1	2	1	1	1	1	1	1	4
3	4	3	3	4	3	4	2	2	4	2	2	4	3	2	3	4	2	0	1	4
2	1	2	4	1	4	4	2	2	3	1	4	3	1	3	2	3	4	0	0	4
1	2	2	1	2	4	1	3	4	2	1	1	3	4	3	3	3	4	1	0	4
2	1	2	4	2	3	2	3	2	3	4	4	1	3	1	3	4	3	0	0	4
3	1	4	4	3	3	4	2	4	3	3	2	2	2	4	3	1	2	0	0	4
4	1	4	1	1	3	4	2	4	4	3	2	1	4	1	2	4	4	0	0	4
2	1	4	1	1	4	1	4	2	3	4	4	2	3	2	1	4	2	0	0	4
4	4	4	4	2	3	1	2	1	1	2	1	2	2	3	3	3	3	1	0	4
3	1	4	2	3	2	2	4	3	1	1	2	4	4	4	1	1	1	0	1	4
4	2	1	2	4	2	3	2	2	2	1	4	3	3	2	3	1	2	0	0	4
3	4	4	4	3	4	2	4	4	2	4	3	1	1	2	4	2	1	0	0	4
3	1	2	3	3	3	1	3	4	2	3	4	1	2	2	1	4	1	1	0	4
1	2	3	1	1	3	1	3	1	3	4	2	1	3	1	3	1	4	1	0	4
4	2	3	4	4	3	3	4	1	4	1	1	4	2	1	2	3	3	1	0	4
2	1	2	1	1	1	3	4	2	2	1	1	4	3	3	4	3	1	0	0	4
1	1	1	4	4	2	3	2	1	4	4	2	3	2	3	3	1	3	1	0	4
4	4	1	4	1	2	1	4	3	4	3	1	2	2	4	4	1	4	0	0	4
4	2	3	3	3	1	4	3	3	2	1	2	3	4	1	1	3	1	0	0	4
3	1	1	1	2	4	3	2	3	4	4	4	3	1	2	4	2	1	1	0	4
2	3	3	2	2	2	4	1	4	1	2	4	2	2	2	3	3	4	0	0	4
1	4	1	4	1	1	2	2	3	1	2	4	4	4	3	4	3	2	1	0	4
1	2	3	3	2	4	4	4	2	2	1	2	3	2	1	1	1	4	0	0	4
2	1	1	2	3	4	2	2	2	1	4	2	1	3	4	1	1	2	1	0	4
3	2	2	1	3	4	2	2	4	4	2	4	3	2	1	2	4	4	1	0	4
4	4	3	4	2	4	2	1	2	1	4	3	1	4	2	1	4	3	1	0	4
1	3	4	1	2	1	4	3	4	4	1	4	2	2	3	2	2	1	0	0	4
1	3	4	2	4	2	2	1	3	1	1	4	2	4	4	1	1	2	1	0	4
2	1	1	4	2	2	3	3	2	4	1	2	3	1	1	3	3	1	1	0	4
4	4	3	2	3	3	2	1	4	3	3	3	2	1	2	4	1	1	0	0	4
1	1	1	4	2	2	1	3	2	3	3	4	1	1	4	2	2	2	1	0	4
1	3	2	3	3	4	3	3	4	1	4	3	2	1	1	4	2	1	1	0	4
1	3	4	4	4	3	4	3	1	2	4	2	2	1	1	4	2	1	0	1	4
1	4	4	3	1	2	4	1	2	2	1	4	1	2	1	3	4	2	1	0	4
1	3	1	3	1	4	2	4	2	3	2	1	4	4	3	1	2	1	0	0	4
1	1	2	1	3	1	1	3	1	2	3	1	3	1	3	2	3	3	1	0	4
3	3	2	1	3	1	2	3	4	3	4	1	3	3	3	2	4	3	1	1	4
1	2	3	1	1	4	2	1	2	4	4	2	1	2	1	3	1	2	1	1	4
3	2	4	3	3	4	2	2	3	2	1	1	2	1	3	1	4	1	0	1	4
3	3	3	1	2	3	1	1	2	1	4	1	2	2	4	2	1	3	1	0	4
4	4	3	1	2	2	2	4	1	2	4	4	2	2	2	1	1	4	1	0	4
4	2	3	1	2	4	2	2	3	4	4	1	4	1	2	3	4	3	0	0	4
4	3	2	2	1	1	3	4	2	3	2	4	4	3	2	3	4	4	0	1	4
3	4	1	3	1	3	2	3	3	2	4	3	1	3	4	4	3	4	1	1	4
1	1	2	1	4	4	1	3	3	1	2	1	2	4	2	3	1	4	1	0	4
1	1	1	3	3	2	3	1	4	4	2	2	1	1	4	1	3	4	0	0	4
3	4	4	1	4	1	4	1	2	2	3	2	4	3	4	1	3	1	0	0	4
4	4	1	2	1	3	1	1	2	1	4	4	1	3	3	3	2	1	1	0	4
4	1	4	1	1	2	1	3	3	2	1	2	4	4	3	2	3	4	0	0	4
3	3	3	2	1	2	3	3	3	4	2	3	4	1	4	3	4	2	1	0	4
4	3	4	3	1	4	1	4	2	3	1	3	1	3	2	3	4	2	0	1	4
3	1	1	1	1	2	4	1	2	2	2	1	4	4	3	1	3	4	1	1	4
4	3	4	1	1	1	3	2	3	3	1	3	4	3	1	1	1	4	0	1	4
4	3	3	3	1	2	3	4	1	1	1	4	3	1	1	4	2	3	0	1	4
2	3	4	3	1	2	1	4	2	4	2	1	1	4	2	2	1	4	0	1	4
3	2	4	1	4	4	4	2	4	2	2	3	4	1	4	1	3	2	0	1	4
1	3	2	3	4	4	2	4	4	2	3	3	3	4	1	3	3	4	0	1	4
3	1	2	1	4	1	3	1	1	3	1	2	3	4	2	3	2	1	0	1	4
3	1	1	2	2	4	1	2	4	3	2	2	2	2	4	3	1	3	0	1	4
1	4	1	3	3	3	1	3	4	3	3	3	4	1	2	4	2	2	1	1	4
1	3	2	3	1	2	4	1	3	2	2	4	3	2	2	4	1	3	1	1	4
3	3	2	2	2	4	3	3	3	2	3	4	4	3	2	1	2	1	1	1	4
4	4	1	3	3	1	3	3	1	4	4	4	2	2	4	2	3	4	1	1	4
2	4	4	3	2	1	2	4	1	2	3	3	1	1	3	1	3	4	1	1	4
1	4	3	2	1	1	4	1	3	3	4	3	1	3	2	1	4	1	0	1	4
4	2	2	4	4	1	4	1	2	2	2	1	3	3	1	3	4	1	0	1	4
2	4	1	3	4	2	1	2	4	4	4	2	1	2	1	3	2	4	0	1	4
2	1	1	2	2	3	3	3	2	4	1	2	1	1	4	4	2	2	0	1	4
3	2	4	4	2	3	4	2	1	3	2	1	3	3	3	3	2	4	1	1	4
4	1	2	3	4	4	1	3	2	3	2	3	3	2	1	3	3	2	1	1	4
1	2	2	1	4	1	3	2	3	4	2	3	4	2	4	1	3	1	0	1	4
1	4	4	3	2	4	2	4	2	1	1	1	2	2	2	2	3	1	1	1	4
2	1	3	1	3	2	2	4	3	4	2	2	1	4	4	1	3	2	1	1	4
3	1	3	1	4	4	2	2	4	4	1	1	4	4	3	3	1	2	0	1	4
3	3	1	2	2	4	2	4	1	3	4	2	3	1	1	1	4	1	1	1	4
4	1	1	3	1	2	2	3	4	1	1	3	4	2	1	1	2	1	0	1	4
3	3	4	3	2	2	4	3	3	4	4	3	3	3	3	4	2	1	1	1	4
4	2	4	3	4	1	1	2	3	2	2	1	4	4	3	1	4	3	0	1	4
2	3	3	3	3	3	3	4	3	3	3	1	4	4	3	1	1	2	0	1	4
3	4	2	3	1	3	3	2	2	1	4	4	1	1	4	2	4	4	1	1	4
2	2	4	1	3	2	4	1	4	1	1	3	2	1	3	2	1	4	0	1	4
3	2	3	4	2	1	2	1	2	3	1	1	4	3	2	2	4	1	0	1	4
3	3	4	1	4	1	2	4	1	2	4	1	4	2	1	2	2	4	1	1	4
3	1	3	3	2	1	2	2	3	2	2	2	2	3	4	3	3	4	1	1	4
3	4	4	4	4	3	2	1	2	1	1	1	3	1	4	4	1	3	0	1	4
1	2	1	3	2	1	1	4	1	2	4	1	2	1	1	2	4	3	1	1	4
4	3	3	3	3	1	2	3	2	1	2	4	2	1	2	3	4	4	1	1	4
3	2	1	4	1	1	3	4	2	2	2	3	3	2	1	3	3	1	0	1	4
4	2	3	3	1	4	2	4	3	4	3	3	4	4	2	1	3	1	0	1	4
2	3	2	4	3	2	3	4	3	2	3	1	4	4	4	3	1	3	0	1	4
3	3	1	2	4	3	4	3	4	1	2	3	4	2	4	3	1	1	1	1	4
2	1	4	4	3	2	2	3	3	3	4	4	3	2	2	3	3	1	0	1	4
3	3	2	2	2	4	2	2	3	4	3	1	2	2	1	2	4	4	1	1	4
1	1	1	2	2	4	4	3	3	2	3	1	2	2	3	2	1	4	0	1	4
3	4	1	3	4	3	1	2	1	2	3	1	1	4	4	2	1	4	1	1	4
2	4	1	4	4	4	1	1	2	1	4	4	1	3	1	4	4	1	1	1	4
1	3	1	2	3	4	2	4	4	1	4	4	4	3	1	4	1	3	0	1	4
2	4	4	2	2	1	3	3	4	1	3	4	2	1	4	1	3	1	0	1	4
2	3	2	4	1	4	1	4	4	3	2	3	1	3	1	1	4	3	0	1	4
2	4	3	3	4	4	4	2	1	2	4	1	3	2	3	3	2	1	1	1	4
4	3	4	2	1	1	2	1	1	2	4	4	1	2	3	4	2	4	1	1	4
1	4	4	1	1	1	1	3	2	3	1	2	3	2	4	3	3	1	0	1	4
4	2	1	1	3	1	1	3	2	4	1	3	3	4	2	2	4	1	1	1	4
1	4	4	1	3	4	4	3	1	2	1	2	2	4	4	1	1	3	0	1	4
2	1	1	4	2	3	3	2	3	1	3	3	1	1	1	4	4	4	0	1	4
2	3	3	3	3	2	4	4	1	3	2	4	4	1	3	4	1	3	1	1	4
3	1	1	1	4	4	4	4	3	3	2	1	3	1	4	1	1	3	0	1	4
2	2	2	2	4	3	2	4	4	3	3	1	4	4	4	3	4	4	1	1	4
4	4	1	3	1	4	1	2	3	3	1	2	2	3	1	3	2	1	0	1	4
2	1	3	1	1	3	1	1	1	3	4	1	2	1	1	1	3	4	0	1	4
4	2	4	1	3	4	3	2	3	3	2	3	4	4	2	2	2	1	1	1	4
1	4	2	3	1	2	1	1	1	4	2	3	3	3	1	1	2	1	1	1	4
1	4	1	3	1	4	2	4	4	4	3	3	4	4	1	2	4	2	1	1	4
1	2	1	2	4	3	4	2	1	2	4	1	1	4	2	1	2	4	1	1	4
3	1	1	1	1	2	2	1	3	3	1	2	3	2	2	2	1	2	0	1	4
3	2	4	1	1	2	2	2	1	4	3	1	2	3	2	1	2	2	1	1	4
4	2	2	3	3	2	3	2	4	1	1	4	1	4	2	4	3	4	0	1	4
4	2	3	4	4	1	1	2	1	1	2	1	2	1	3	1	4	3	1	1	4
1	1	3	1	3	1	4	2	3	1	4	1	3	4	3	2	3	2	0	1	4
4	4	4	2	2	4	3	1	3	4	2	4	3	2	2	2	4	1	1	1	4
3	2	2	1	4	1	3	4	2	2	1	2	1	3	3	3	3	4	1	1	4
3	1	3	2	3	2	1	4	3	4	4	2	3	4	3	4	1	1	1	1	4
4	3	3	4	4	4	1	2	3	1	3	3	2	3	4	2	2	2	1	1	4
3	3	3	1	2	2	1	3	4	4	2	1	3	3	4	3	1	4	1	1	4
2	4	1	2	2	1	2	1	1	2	4	3	4	2	3	1	4	3	1	1	4
2	4	4	1	4	3	2	1	3	2	1	1	1	1	3	2	3	2	0	1	4
2	3	1	1	3	1	1	2	1	3	1	4	4	1	3	1	1	3	1	1	4
3	4	2	3	4	2	2	2	4	1	3	4	2	3	3	2	4	4	1	1	4
3	2	2	1	4	4	1	4	1	4	4	1	4	1	2	2	3	1	0	1	4
3	3	2	2	3	3	1	2	2	3	1	4	2	2	4	3	3	2	1	1	4
3	1	1	3	2	1	1	2	3	4	2	4	3	4	4	1	1	1	1	1	4
2	3	1	3	2	1	2	4	3	3	4	2	3	1	1	2	3	4	1	1	4
4	4	2	4	1	4	2	3	4	2	1	4	2	2	2	2	2	2	1	1	4
1	3	4	3	2	2	4	1	2	1	3	1	3	2	2	4	1	3	1	1	4
1	4	4	1	2	1	3	2	3	2	1	3	3	4	4	2	3	2	1	1	4
1	4	2	4	4	3	2	4	4	1	2	2	4	4	3	3	2	1	1	1	4
1	1	2	1	4	4	2	4	2	3	2	2	2	3	3	3	2	1	1	1	4
1	1	3	2	3	1	1	2	2	2	2	1	3	2	1	4	4	4	1	1	4
2	1	1	3	2	1	4	1	2	1	4	2	2	2	2	2	3	4	1	1	4
4	1	3	1	1	4	4	3	1	4	3	3	1	4	4	3	2	4	1	1	4
4	4	4	3	4	3	3	3	2	3	2	1	3	3	3	2	1	2	1	1	4
3	1	3	2	4	1	1	1	3	3	1	4	4	2	1	4	1	2	0	1	4
3	2	4	1	2	2	2	2	2	2	3	2	4	1	2	1	1	3	0	1	4
2	4	3	4	1	3	2	1	4	4	4	1	1	4	2	3	1	3	0	1	4
1	3	3	1	4	4	1	3	3	2	3	2	3	3	3	2	2	1	0	1	4
4	3	1	3	3	4	4	2	3	3	3	3	1	1	1	2	1	3	0	1	4
1	3	3	1	3	2	2	1	1	1	1	1	1	4	3	3	2	2	1	1	4
4	2	2	2	2	4	2	3	4	2	3	4	3	3	3	1	1	4	1	1	4
3	4	4	2	1	3	4	3	2	2	4	3	4	2	1	3	1	2	1	1	4
2	1	2	4	2	3	4	3	2	2	4	1	1	4	1	4	3	4	0	1	4
1	1	4	3	1	3	4	2	2	3	3	2	2	3	3	3	1	4	1	1	4
2	3	3	2	1	3	2	3	4	1	1	2	4	3	3	3	1	2	1	1	4
4	4	1	3	3	3	3	4	2	1	4	3	3	2	1	3	4	2	1	1	4
2	1	3	4	4	3	1	3	2	1	4	2	2	1	4	4	2	4	1	1	4
4	4	4	2	3	3	2	1	1	3	2	3	4	1	1	1	4	4	0	1	4
3	2	3	3	3	4	1	4	3	2	3	2	2	2	4	3	1	2	0	1	4
4	3	3	1	1	3	3	2	2	3	4	2	2	1	1	4	1	3	1	1	4
2	1	4	2	1	3	1	3	2	4	4	4	1	4	3	3	1	1	1	1	4
2	2	4	2	2	3	3	2	1	4	4	2	4	2	3	4	3	2	1	1	4
1	3	2	3	2	4	3	1	3	1	1	3	1	4	1	1	3	4	0	1	4
4	4	2	3	4	2	2	4	2	4	3	4	3	3	1	3	2	3	0	1	4
2	2	2	2	1	3	4	4	2	4	1	4	3	3	4	3	3	3	0	1	4
1	4	1	1	2	3	1	4	2	2	4	3	3	1	3	4	3	2	0	1	4
1	1	4	2	2	2	3	1	3	1	4	2	4	4	4	3	2	3	1	1	4
2	4	3	3	4	1	2	1	2	3	2	2	4	2	1	1	4	4	0	1	4
3	1	3	3	2	3	4	3	4	4	3	2	4	2	1	2	1	2	1	1	4
1	4	3	2	4	4	3	4	1	4	2	3	3	2	2	3	4	2	1	1	4
4	1	1	2	1	1	4	2	1	3	1	2	2	1	4	2	4	3	0	1	4
2	2	2	4	1	4	2	3	1	3	1	4	4	2	4	2	1	4	0	1	4
4	2	2	1	4	2	1	2	1	4	4	4	2	3	3	4	1	2	1	1	4
4	4	1	4	4	3	3	2	1	2	1	4	4	3	2	3	1	2	1	1	4
3	3	4	4	3	3	3	2	3	3	2	4	4	4	2	2	2	2	1	1	4
2	4	4	3	4	2	3	3	1	2	2	1	3	3	3	1	2	2	1	1	4
1	4	4	3	3	4	2	4	2	1	3	2	3	3	2	2	3	4	1	1	4
1	3	4	1	4	1	2	3	3	1	1	1	1	1	2	2	2	4	1	1	4
1	3	1	3	1	4	4	4	2	4	3	3	4	2	1	1	4	4	0	1	4
3	1	1	2	3	2	4	2	1	4	4	2	4	3	1	1	1	3	0	1	4
4	4	4	2	1	4	4	2	3	1	2	2	3	3	4	1	2	2	0	1	4
3	4	1	4	3	4	1	3	4	3	4	3	3	1	3	1	1	4	1	1	4
2	3	2	3	4	4	3	1	4	4	2	4	3	4	3	3	2	3	1	1	4
2	3	2	3	1	3	4	1	1	2	1	1	2	4	4	3	1	2	0	1	4
4	4	4	2	1	3	4	3	1	1	2	4	3	2	4	2	4	1	1	1	4
2	4	2	4	2	1	2	1	2	1	1	2	2	3	1	1	2	1	0	1	4
1	4	3	3	1	1	3	4	3	4	3	3	4	4	4	1	2	2	0	1	4
2	2	3	4	3	1	2	2	4	2	4	3	2	4	3	2	1	1	0	1	4
2	1	2	1	2	4	4	2	1	1	2	3	4	1	4	3	1	3	0	1	4
4	3	1	1	4	3	2	2	4	1	1	4	1	1	1	2	1	3	1	1	4
2	4	3	1	4	2	2	4	2	3	3	2	2	4	4	2	3	2	0	1	4
4	4	2	2	3	4	1	3	4	2	1	3	2	2	3	3	2	2	0	1	4
1	2	3	3	2	2	1	2	1	2	3	4	1	3	1	1	1	3	1	1	4
1	4	2	2	4	3	1	1	4	4	1	1	1	4	1	1	4	2	0	1	4
1	3	1	4	2	2	3	2	3	2	4	2	4	3	2	3	2	2	1	1	4
2	1	2	4	3	1	1	2	1	4	1	1	2	3	4	1	4	3	0	1	4
3	3	3	1	2	1	2	4	1	1	3	4	1	1	4	2	4	2	1	1	4
2	3	4	1	3	1	4	1	4	2	3	3	4	4	4	2	3	1	0	1	4
3	3	3	3	3	2	1	4	4	1	3	2	4	3	3	4	3	4	1	1	4
2	2	4	3	1	4	3	4	2	1	2	1	1	3	4	1	2	1	1	1	4
2	3	1	3	2	3	1	4	1	2	2	4	3	2	2	1	4	1	1	1	4
2	1	3	3	3	4	1	1	1	3	4	1	2	3	1	2	1	2	0	1	4
1	1	3	4	4	2	3	2	2	4	2	1	3	2	3	2	4	1	1	1	4
3	3	3	2	3	2	1	2	2	3	1	3	4	3	2	4	1	2	0	1	4
4	1	2	4	1	3	4	3	2	3	2	2	2	4	1	1	1	2	1	1	4
4	4	3	3	4	4	2	1	2	3	1	1	3	2	1	3	4	2	1	1	4
3	4	3	4	3	2	2	2	3	1	1	3	1	4	3	4	3	4	1	1	4
3	1	4	4	4	3	3	1	3	3	4	1	2	1	3	3	3	3	1	1	4
1	2	4	2	3	2	1	3	4	2	4	1	3	3	1	4	2	1	1	1	4
1	2	4	2	1	3	2	3	3	1	3	1	2	3	2	4	2	3	0	1	4
4	4	2	4	4	1	2	3	2	3	2	4	4	1	2	3	2	2	0	1	4
1	2	2	2	2	3	1	2	1	2	4	2	4	3	3	4	2	3	0	1	4
2	2	3	3	4	4	2	4	2	4	3	4	3	2	1	1	4	1	0	1	4
3	3	1	1	4	3	2	4	4	2	2	1	1	2	3	1	3	2	1	1	4
1	2	3	2	1	3	3	3	2	2	1	1	3	3	3	4	4	3	0	1	4
1	3	3	3	4	2	4	1	2	3	1	4	2	2	2	1	1	3	0	1	4
4	2	2	2	1	3	2	1	2	2	1	3	3	1	3	1	3	1	0	1	4
4	2	1	4	2	2	3	2	1	3	4	4	4	3	1	2	4	3	1	1	4
4	4	3	2	3	1	3	4	2	4	3	3	3	2	4	2	1	3	1	1	4
4	4	4	3	4	3	3	1	4	4	4	3	3	3	4	4	2	2	0	1	4
2	4	3	3	1	1	3	1	2	4	3	1	1	1	1	2	3	1	0	1	4
1	3	4	4	2	1	1	2	3	1	4	4	1	2	4	2	4	4	0	1	4
2	3	3	2	4	3	4	3	2	4	4	2	2	2	4	1	4	3	1	1	4
4	1	2	2	3	3	2	3	3	1	2	4	1	4	3	1	1	3	1	1	4
4	1	3	2	2	3	2	3	3	1	1	1	4	2	2	2	4	3	0	1	4
2	2	4	4	1	1	2	4	2	2	2	4	2	3	3	1	2	4	1	1	4
2	2	2	3	1	1	3	3	3	1	1	3	4	1	3	4	4	1	0	1	4
2	2	2	1	4	4	4	4	2	2	4	4	4	1	2	2	3	4	0	1	4
3	4	1	3	2	2	3	4	4	4	1	2	4	2	1	2	1	3	1	1	4
1	2	3	2	4	3	3	1	2	2	1	4	4	4	1	3	1	1	1	1	4
2	1	4	1	2	3	2	4	3	2	1	4	3	4	4	4	2	4	1	1	4
3	2	4	3	1	2	4	3	1	2	2	4	1	3	1	4	1	3	0	1	4
2	4	1	2	4	2	1	1	3	3	1	2	4	3	2	4	4	2	1	1	4
3	4	2	2	1	4	1	4	1	1	3	2	4	3	1	4	3	2	0	1	4
4	4	2	2	1	4	1	1	2	4	4	4	2	1	4	2	1	2	1	1	4
1	4	1	3	2	2	3	2	4	3	4	4	3	2	1	2	3	4	0	1	4
1	2	1	2	3	3	1	3	1	2	1	3	4	2	3	2	3	1	0	1	4
4	4	2	2	4	2	3	3	1	4	1	4	1	3	1	2	3	4	1	1	4
3	4	2	4	2	2	4	4	3	2	3	3	2	4	4	4	2	4	1	1	4
3	4	2	2	2	3	4	3	3	1	1	3	3	4	1	3	4	1	0	1	4
4	2	3	2	4	2	4	2	1	1	2	2	4	3	4	3	2	1	0	1	4
4	1	2	1	1	1	1	4	4	4	1	3	1	1	4	2	2	1	1	1	4
1	1	4	4	3	1	1	1	3	2	4	4	1	2	2	4	4	4	0	1	4
1	2	3	2	4	2	1	1	3	2	1	2	3	2	2	4	1	3	0	1	4
1	4	4	3	3	2	3	1	1	2	2	2	3	2	4	4	2	4	0	1	4
2	4	3	3	4	1	3	4	3	1	3	3	1	2	2	4	3	3	1	1	4
2	1	3	1	2	2	1	4	3	2	4	3	1	3	2	3	2	1	0	1	4
4	4	3	4	4	3	4	3	4	3	4	4	2	1	1	4	1	2	0	1	4
4	4	1	2	3	1	4	1	3	1	2	4	3	4	3	4	2	1	1	1	4
2	2	1	2	4	2	2	4	1	2	2	2	4	4	2	2	4	2	0	1	4
3	3	3	3	3	1	3	3	2	4	2	1	3	1	3	2	2	1	1	1	4
4	2	3	3	3	4	1	2	1	2	4	2	4	4	4	1	2	4	1	1	4
1	4	1	4	4	2	4	2	1	4	1	4	3	2	1	4	3	3	1	1	4
4	2	1	3	1	2	3	2	4	2	2	2	2	2	3	1	2	1	1	1	4
1	1	1	3	1	1	1	3	2	2	3	4	3	1	2	1	2	3	1	1	4
3	4	4	3	3	2	2	1	3	3	3	1	4	2	4	1	4	2	1	1	4
3	4	1	2	1	1	4	3	2	2	1	3	3	1	3	1	3	2	0	1	4
1	4	4	2	1	1	1	2	4	3	3	1	1	3	3	3	1	2	0	1	4
2	1	1	2	4	2	2	3	4	4	4	1	3	4	1	1	4	1	1	1	4
2	1	4	3	3	2	3	2	2	4	1	2	3	3	2	1	1	1	0	1	4
3	2	4	3	2	4	2	4	3	2	3	2	1	3	3	3	3	4	0	1	4
3	4	1	3	4	2	2	2	2	3	3	4	4	4	4	4	2	1	1	1	4
4	4	4	2	2	1	2	3	4	3	4	1	2	1	2	3	4	3	1	1	4
1	1	2	1	2	2	3	3	4	1	3	4	4	1	2	2	4	2	0	1	4
1	2	3	1	4	3	1	1	2	1	3	1	4	3	4	2	2	4	1	1	4
3	4	4	1	4	4	4	1	1	1	4	3	2	4	1	3	4	4	1	1	4
4	4	1	3	3	3	2	1	1	2	2	1	4	4	4	3	4	2	1	1	4
2	2	2	3	2	4	2	1	4	4	1	3	1	2	4	4	2	4	0	1	4
3	2	1	2	3	1	2	4	1	2	3	2	4	4	2	3	3	3	1	1	4
2	2	4	2	3	2	2	3	2	4	2	1	3	2	1	1	2	2	1	1	4
3	2	4	3	3	4	1	3	2	2	3	1	2	4	1	1	2	2	1	1	4
3	3	3	4	4	2	2	4	2	3	4	2	1	4	2	1	3	2	1	1	4
4	3	1	4	3	4	3	2	2	2	3	1	4	3	3	1	1	2	1	1	4
2	1	2	1	2	4	2	1	2	2	4	4	4	1	3	1	4	4	0	1	4
2	3	3	2	1	4	1	3	4	3	2	3	3	4	3	4	3	4	1	1	4
2	3	4	3	2	4	1	3	2	2	4	1	1	2	4	4	4	4	0	1	4
1	3	4	4	2	3	1	3	2	4	4	4	2	1	1	3	4	2	1	1	4
3	4	2	1	3	1	2	4	1	2	1	4	4	2	1	3	1	2	1	0	4
2	3	2	1	3	1	1	2	1	2	3	4	3	2	4	3	3	2	0	0	4
3	4	4	1	3	1	1	2	2	3	4	2	3	4	4	3	3	3	0	0	4
3	3	1	3	2	2	1	4	4	4	3	1	3	4	1	1	2	2	1	0	4
4	1	4	3	4	1	2	2	1	2	1	2	4	4	3	4	3	1	0	0	4
4	3	2	3	1	2	1	1	4	3	2	3	1	4	1	1	2	3	0	0	4
2	4	1	4	2	3	3	1	4	1	4	1	4	1	3	2	2	3	0	0	4
4	4	4	1	2	1	2	4	3	1	2	2	2	4	1	4	4	2	1	0	4
2	2	3	3	4	2	4	4	3	1	1	1	1	4	3	1	3	4	0	0	4
1	3	1	4	4	4	4	3	1	3	3	1	4	3	1	1	1	1	0	0	4
2	4	2	3	1	2	2	1	3	3	1	1	2	2	1	1	1	3	1	0	4
3	4	2	3	3	1	2	1	3	1	2	3	4	1	3	3	2	1	1	0	4
3	3	4	1	2	3	2	2	4	4	1	1	3	2	2	3	1	2	0	0	4
1	1	4	1	4	1	1	2	1	2	2	2	4	4	2	1	1	3	1	0	4
3	2	1	2	3	1	1	1	2	4	1	2	2	1	2	3	4	3	0	0	4
3	1	4	1	2	4	4	4	4	1	4	4	2	2	4	1	1	4	0	0	4
1	3	1	1	3	2	2	1	4	2	3	1	3	1	2	3	1	4	0	0	4
1	1	4	1	3	4	2	1	3	2	3	4	4	3	2	4	1	1	1	0	4
1	3	4	4	1	1	3	1	1	2	4	4	1	4	2	4	3	3	1	0	4
4	2	1	3	4	3	2	1	4	1	2	3	4	1	4	4	2	1	1	0	4
3	3	2	1	1	1	3	4	1	3	2	4	4	1	3	2	4	1	1	0	4
4	3	1	4	1	4	4	3	3	2	1	3	3	3	2	3	2	3	1	0	4
3	1	2	3	2	2	1	4	3	3	1	4	4	3	1	1	2	2	1	0	4
1	4	2	3	1	2	2	2	4	1	1	3	2	3	3	2	4	1	0	0	4
3	3	4	2	1	4	1	3	1	2	1	3	3	2	3	2	2	1	1	0	4
1	4	2	4	1	1	3	4	2	2	2	4	3	1	1	2	2	3	0	0	4
4	3	2	3	2	2	3	2	4	4	1	4	4	4	2	3	3	1	1	0	4
4	2	3	3	1	1	4	3	2	1	2	4	4	4	1	3	3	1	1	0	4
1	1	3	1	3	3	2	3	1	3	1	3	2	1	4	3	1	1	1	0	4
4	2	4	4	2	2	2	1	1	3	3	1	2	4	2	3	1	4	0	0	4
4	3	2	4	2	3	1	2	3	1	3	2	3	2	3	4	1	4	0	0	4
4	1	3	4	2	1	1	3	3	4	4	4	2	1	2	4	3	2	0	0	4
1	4	4	3	2	4	1	2	2	1	2	3	4	3	4	1	3	1	0	0	4
2	1	3	1	1	2	3	1	1	1	4	4	4	2	2	1	1	2	1	0	4
1	3	3	4	1	3	2	4	2	3	1	3	2	3	3	2	1	2	1	0	4
2	1	2	2	1	1	2	3	4	1	3	1	1	2	3	3	4	1	0	0	4
1	2	1	3	1	2	4	4	1	3	2	3	2	4	4	3	3	3	1	0	4
4	1	4	4	3	1	4	3	4	1	4	3	1	4	1	2	4	3	1	0	4
1	2	1	2	4	3	1	4	4	4	2	4	1	4	3	4	4	2	1	0	4
2	4	3	1	4	4	1	2	2	4	1	2	1	1	4	3	1	1	1	0	4
3	2	1	1	1	1	3	1	2	2	2	2	4	4	4	4	4	2	0	0	4
3	1	2	1	4	4	4	4	2	4	2	3	3	4	1	3	2	2	0	0	4
2	4	3	2	1	2	3	4	3	1	1	4	4	1	3	1	1	4	1	0	4
3	1	2	1	2	4	1	2	3	1	4	2	1	1	1	2	2	1	0	0	4
4	3	3	1	4	2	3	4	3	2	1	2	3	1	3	3	4	1	1	0	4
3	1	4	4	1	1	3	2	3	1	2	1	4	4	3	3	1	3	1	0	4
4	1	4	4	3	2	4	3	3	4	3	4	2	1	4	3	2	4	1	0	4
3	2	2	2	3	2	3	3	1	2	3	1	2	4	2	4	2	1	0	0	4
4	3	1	4	4	1	2	1	1	4	2	1	3	4	3	1	1	3	1	0	4
3	3	4	3	3	2	4	2	2	1	1	3	1	2	1	1	2	4	0	0	4
2	1	1	4	2	1	4	1	4	3	1	1	2	2	4	1	3	1	0	0	4
1	1	1	4	2	4	4	1	1	1	2	4	2	2	2	3	3	3	1	0	4
2	4	4	3	3	1	3	2	2	4	3	4	3	4	4	2	3	1	1	0	4
4	1	3	3	2	4	3	4	1	2	3	2	2	1	1	1	4	3	0	0	4
1	2	3	1	4	2	4	1	3	4	4	3	2	1	4	4	3	1	0	0	4
3	3	2	3	2	1	2	2	4	1	3	4	4	2	2	2	4	3	0	0	4
1	1	4	2	4	4	2	2	3	3	1	2	4	4	4	1	4	1	0	0	4
4	1	2	1	4	2	4	2	2	2	2	1	1	3	1	1	2	2	0	0	4
3	3	1	1	1	3	4	2	4	1	1	1	2	4	4	2	3	2	0	0	4
2	2	4	2	2	4	3	2	4	2	1	2	3	1	3	3	3	1	1	0	4
3	1	1	1	4	1	4	4	1	4	3	4	4	1	4	4	4	1	1	0	4
1	1	3	4	3	4	3	3	4	4	3	3	4	4	2	1	2	2	0	0	4
2	4	1	3	1	3	4	2	4	1	2	1	1	2	4	2	3	2	1	0	4
2	4	1	2	2	2	3	1	3	3	2	2	2	2	2	1	1	1	1	0	4
3	2	2	4	4	4	2	4	1	1	1	4	3	2	2	1	1	4	0	0	4
3	3	4	3	3	3	3	4	4	4	1	2	3	2	2	1	3	3	0	0	4
2	2	1	2	4	1	4	3	4	2	2	3	4	3	2	3	4	3	0	0	4
4	3	2	4	2	3	2	4	2	4	4	4	3	3	4	1	1	1	1	0	4
3	4	3	3	3	1	4	3	4	3	3	4	3	3	4	1	1	2	0	0	4
1	3	3	2	4	1	1	4	3	4	3	2	3	2	2	3	4	1	1	0	4
1	1	1	1	3	3	1	4	3	4	2	4	3	3	2	1	3	2	0	0	4
1	4	1	4	2	2	3	1	3	2	3	4	4	2	1	1	1	1	1	0	4
4	3	1	4	4	2	4	3	3	1	3	3	2	3	2	4	3	2	0	0	4
4	2	3	1	3	4	2	3	1	2	2	3	2	2	3	2	1	3	1	0	4
4	1	3	1	1	4	1	2	2	4	3	2	4	4	4	3	3	1	1	0	4
1	2	3	3	3	2	1	3	2	3	1	4	1	2	1	2	2	2	1	0	4
1	3	3	1	2	4	1	2	4	2	1	1	3	2	3	4	3	4	1	0	4
1	3	4	4	4	3	2	4	1	1	3	1	3	2	2	1	1	3	0	0	4
3	1	4	2	1	2	3	2	2	4	3	1	2	2	4	4	1	3	1	0	4
1	4	3	1	2	2	1	4	4	3	4	2	3	1	3	4	2	2	0	0	4
3	1	4	2	2	1	3	3	1	2	3	2	1	3	4	2	1	2	1	0	4
1	4	4	1	1	4	1	2	3	3	2	1	4	3	2	4	2	4	0	0	4
2	1	1	2	2	4	1	2	1	1	3	3	1	2	3	3	2	4	1	0	4
4	2	2	3	3	1	3	2	4	3	4	3	1	4	3	2	2	3	1	0	4
3	3	3	3	2	3	4	1	3	1	1	3	3	3	1	3	1	1	1	0	4
4	4	3	2	2	3	3	3	4	3	4	1	3	2	3	2	2	3	1	0	4
1	2	4	2	1	3	4	2	1	3	1	3	3	2	4	3	2	1	0	0	4
3	2	1	2	2	4	2	2	3	2	2	2	3	3	1	2	3	2	1	0	4
3	2	3	3	2	1	1	3	4	3	2	2	3	2	1	3	2	4	1	0	4
4	4	1	1	4	1	2	4	2	3	1	2	4	4	1	1	1	1	0	0	4
4	4	2	4	2	4	2	2	3	2	4	1	3	1	2	4	4	1	1	0	4
4	2	2	3	4	3	2	4	3	4	1	3	3	4	3	1	2	2	0	0	4
3	4	3	2	1	3	2	2	1	1	2	3	3	3	4	2	4	2	0	0	4
2	1	1	1	4	1	2	2	1	1	3	2	3	4	4	2	2	4	1	0	4
3	1	1	4	1	1	3	3	3	2	1	1	2	4	4	2	2	2	0	0	4
2	2	4	3	1	1	3	4	2	1	4	1	3	2	2	3	2	4	1	0	4
3	2	4	2	1	3	3	2	3	3	2	1	4	1	2	3	3	2	0	0	4
2	4	1	3	3	1	2	1	2	1	3	2	3	4	2	1	4	2	0	0	4
3	3	4	1	4	2	1	3	2	4	2	4	3	3	4	1	3	4	0	0	4
3	3	2	3	1	2	4	2	1	2	1	4	3	4	2	4	2	1	0	0	4
1	2	4	1	4	3	2	1	1	1	1	2	3	4	3	3	3	2	0	0	4
4	2	2	3	4	3	1	4	2	3	1	1	2	4	1	4	2	1	1	0	4
4	4	3	3	4	4	2	3	3	4	4	1	1	2	1	4	3	3	0	0	4
1	3	3	4	4	4	2	2	2	3	3	1	2	3	3	4	2	3	0	0	4
2	3	4	3	3	4	4	4	3	3	3	3	1	4	2	4	4	4	1	0	4
4	4	4	1	4	3	3	4	2	1	3	1	3	1	4	4	4	3	1	0	4
4	1	4	1	2	1	4	4	2	3	3	2	3	2	4	1	2	2	1	0	4
2	3	3	1	4	2	4	2	2	3	3	1	4	4	4	4	2	3	1	0	4
2	1	4	3	3	3	3	1	4	1	4	1	1	4	3	1	4	2	0	0	4
4	3	1	3	2	3	1	2	3	1	2	4	3	3	3	3	1	1	0	0	4
1	4	3	1	2	2	1	4	2	1	2	1	2	2	2	3	3	1	0	0	4
4	2	1	4	1	4	1	2	2	2	4	3	2	3	1	4	3	3	1	0	4
4	4	4	2	1	1	3	4	3	1	4	4	3	4	4	3	1	1	1	0	4
1	4	4	4	4	3	3	2	1	4	4	4	2	1	3	2	4	3	1	0	4
1	3	2	2	4	4	1	3	1	3	1	2	4	1	3	1	4	4	1	0	4
3	4	4	1	4	4	4	3	3	2	1	3	1	2	1	1	3	2	1	0	4
3	3	1	3	4	2	4	2	2	1	2	1	3	4	2	1	1	1	0	0	4
3	1	3	4	4	4	3	2	1	4	1	1	4	2	3	3	2	4	1	1	4
4	3	3	2	3	1	2	4	4	1	2	4	4	4	4	4	4	1	1	1	4
4	1	3	3	1	2	2	4	4	1	2	2	1	2	1	2	4	2	1	1	4
3	3	1	2	1	3	4	3	2	2	4	1	1	4	4	1	2	4	0	1	4
1	1	1	2	3	4	3	4	2	1	3	3	2	2	1	1	3	2	0	1	4
3	1	4	4	2	3	3	1	1	3	4	1	2	3	1	4	3	3	1	1	4
1	2	2	1	4	1	1	3	1	4	3	2	1	4	2	4	2	1	1	1	4
1	1	2	2	3	4	3	3	3	3	2	2	2	1	3	2	1	1	1	1	4
1	2	4	3	4	3	4	3	3	4	3	3	1	1	3	4	2	1	1	1	4
3	3	1	2	3	4	3	4	1	1	1	3	4	3	3	2	1	2	1	1	4
4	1	1	4	3	1	4	4	3	1	3	3	4	3	1	2	1	2	1	1	4
4	1	1	2	4	3	4	3	3	2	3	1	4	1	1	2	3	3	1	1	4
2	4	4	3	2	4	4	4	3	3	1	4	1	2	4	1	3	3	1	1	4
2	1	2	1	2	2	1	2	4	1	2	3	4	3	1	4	4	3	1	1	4
4	4	2	1	3	2	2	2	1	1	3	4	4	2	3	4	2	3	0	1	4
4	1	3	4	2	1	1	2	2	4	2	4	3	2	2	2	3	3	1	1	4
4	2	1	1	1	1	3	1	3	2	1	3	4	3	3	4	1	1	1	1	4
3	2	1	3	3	4	3	2	3	4	3	2	3	4	1	3	1	2	1	1	4
4	3	2	2	4	2	3	3	4	3	4	3	3	4	1	4	2	4	0	1	4
1	3	3	4	1	3	4	3	2	4	1	2	1	4	2	4	3	2	0	1	4
4	3	4	3	3	2	3	3	3	3	2	4	4	4	2	3	1	3	1	1	4
1	4	2	4	2	3	3	4	2	1	3	2	3	2	1	1	3	3	0	1	4
2	3	3	4	3	4	2	4	1	3	2	1	3	1	4	2	3	3	1	1	4
3	2	4	3	4	3	2	1	3	1	1	2	3	4	4	1	1	4	1	1	4
4	1	3	4	1	3	4	4	2	4	3	3	4	4	4	2	4	2	0	1	4
3	3	3	1	2	4	3	1	4	2	1	2	4	1	1	2	3	1	1	1	4
3	1	4	3	2	4	4	4	2	3	2	1	2	4	4	1	2	2	1	1	4
1	3	4	4	1	2	1	1	1	4	2	2	4	3	1	3	4	3	0	1	4
2	3	2	3	4	3	4	1	4	4	3	4	2	3	1	4	3	3	0	1	4
2	2	3	2	2	4	3	2	1	2	2	1	3	1	1	3	4	2	1	1	4
4	2	1	4	1	3	4	3	1	1	2	1	3	4	3	1	3	2	1	1	4
3	3	2	3	3	3	1	4	3	2	4	3	3	1	4	3	1	4	0	1	4
4	2	4	3	2	3	4	2	4	3	2	2	3	1	2	1	4	2	1	1	4
4	1	2	4	4	3	4	3	3	2	2	3	4	1	2	1	1	3	0	1	4
2	1	1	2	4	2	1	1	3	1	4	1	2	2	1	1	3	1	1	1	4
3	4	3	2	3	4	3	2	4	3	3	4	1	4	2	3	4	2	1	1	4
3	2	1	4	3	1	4	1	4	2	1	3	1	3	3	4	2	3	1	1	4
4	1	4	1	3	4	1	2	1	1	1	2	1	4	4	3	2	3	1	1	4
3	1	3	4	2	1	3	2	2	2	2	2	2	2	1	4	1	3	1	1	4
4	4	2	4	2	1	2	4	2	4	3	2	2	2	4	2	3	2	1	1	4
3	1	1	4	1	3	2	2	4	4	4	2	3	1	4	4	3	2	0	1	4
3	2	2	3	3	4	1	4	4	4	4	1	4	3	3	2	4	2	0	1	4
1	3	4	4	2	2	2	4	4	3	2	3	1	4	4	3	4	4	0	1	4
4	3	1	1	4	3	4	4	1	2	1	3	2	3	3	1	3	3	1	1	4
3	2	3	2	2	1	1	1	1	2	4	3	2	1	1	3	4	2	0	1	4
1	1	2	2	3	1	4	1	2	3	1	2	4	1	4	3	2	3	0	1	4
2	3	3	1	2	4	3	4	3	1	1	4	3	2	3	4	2	4	1	1	4
1	3	2	2	2	4	2	4	4	1	3	2	4	2	1	1	3	1	0	1	4
2	1	2	2	1	3	4	4	3	2	1	4	1	2	4	3	1	3	0	1	4
4	4	4	3	4	2	1	4	4	3	1	1	2	2	3	3	1	4	1	1	4
2	2	1	2	3	2	2	2	3	1	1	1	1	4	3	3	1	2	0	1	4
4	1	4	2	3	1	4	2	1	2	3	1	4	2	3	4	3	3	0	1	4
1	1	1	1	4	3	3	1	4	2	3	1	2	4	4	2	2	4	0	1	4
1	1	3	4	2	2	3	3	3	2	2	3	4	2	1	4	4	4	0	1	4
2	2	3	4	2	2	2	2	3	2	2	3	3	1	1	3	2	4	0	1	4
4	1	1	4	4	3	4	4	3	3	2	4	3	1	4	4	4	4	1	1	4
4	3	4	2	4	2	1	3	4	1	1	4	3	3	2	4	1	4	0	1	4
3	2	2	1	4	2	3	3	1	2	2	1	3	3	1	4	3	1	0	1	4
1	3	1	4	3	2	4	4	3	3	2	3	4	3	1	2	2	3	0	1	4
4	1	2	3	3	4	4	1	2	3	1	2	2	2	2	4	1	2	0	1	4
2	1	4	4	3	1	2	1	2	2	4	2	4	1	3	1	2	1	0	1	4
3	3	3	4	4	4	2	3	3	3	4	2	4	3	4	1	2	2	1	1	4
4	3	1	1	2	4	1	2	3	3	3	2	1	2	4	2	1	1	0	1	4
1	1	1	2	1	3	1	3	4	1	3	4	4	2	2	4	2	2	0	1	4
2	3	2	1	3	2	1	4	2	2	1	4	1	2	4	4	3	2	1	1	4
3	3	1	4	1	2	2	2	4	4	3	3	1	1	2	4	1	3	0	1	4
1	3	1	1	1	4	1	1	3	3	2	4	4	4	2	4	2	3	0	1	4
2	4	1	3	2	2	3	4	2	2	3	4	4	2	3	4	3	4	1	1	4
1	2	3	4	1	4	3	3	4	4	4	2	1	4	1	3	3	3	1	1	4
2	2	2	2	2	4	4	2	1	4	1	3	4	3	3	1	1	1	1	1	4
1	3	4	3	1	1	3	2	3	4	1	4	3	2	4	1	3	4	1	1	4
4	3	2	4	1	1	3	2	4	1	1	4	4	3	1	3	2	2	1	1	4
3	3	3	1	2	4	4	4	4	3	2	3	3	4	4	4	3	4	1	1	4
1	2	1	3	3	4	1	1	4	2	1	2	2	4	3	3	4	3	1	1	4
1	3	2	3	3	1	4	4	1	3	2	3	1	4	1	4	4	3	1	1	4
2	4	3	1	4	2	1	4	4	4	3	4	3	3	4	3	4	3	1	1	4
3	2	3	2	1	2	1	3	1	2	3	3	1	4	4	3	1	1	1	1	4
1	2	3	1	3	3	2	2	3	2	3	2	1	2	4	1	2	4	0	1	4
1	2	2	3	3	2	3	4	2	3	2	1	3	2	4	3	1	4	0	1	4
2	3	4	2	4	2	1	1	4	1	3	2	3	1	3	2	1	2	1	1	4
2	1	3	1	4	4	4	2	2	1	1	4	2	4	4	3	3	2	0	1	4
1	3	3	1	2	4	2	3	4	3	3	2	2	4	1	3	4	4	0	1	4
4	2	4	1	4	3	3	1	1	3	2	3	2	4	4	1	2	1	1	1	4
3	3	2	1	1	2	3	2	3	1	2	1	2	1	3	1	1	4	0	1	4
4	1	3	4	2	3	1	2	1	3	4	3	4	4	1	4	1	4	1	1	4
4	3	4	4	4	4	3	1	3	3	1	1	2	4	2	1	3	2	0	1	4
1	4	3	1	2	3	1	3	3	4	1	1	3	2	2	1	4	1	0	1	4
4	3	3	4	2	1	2	1	4	2	4	3	2	2	1	2	3	4	1	1	4
4	2	4	4	1	4	1	2	3	1	1	3	4	3	4	4	1	3	0	1	4
1	3	2	3	1	4	1	2	4	1	3	1	4	1	3	1	3	4	0	1	4
2	2	3	4	1	4	1	1	3	1	1	2	4	4	4	2	1	2	1	1	4
2	4	1	2	4	3	2	1	3	3	4	3	3	2	4	3	1	2	1	1	4
3	2	1	2	3	3	1	4	2	3	2	2	3	1	4	1	2	1	0	1	4
1	4	1	1	2	1	1	2	3	2	3	1	4	1	4	3	3	4	0	1	4
2	1	4	4	1	4	4	3	2	1	1	3	3	2	1	4	2	3	0	1	4
4	2	4	1	1	3	1	3	3	4	1	1	2	4	3	3	3	4	1	1	4
1	1	1	3	1	2	3	2	2	3	3	2	2	1	3	4	1	1	1	1	4
3	3	2	2	4	3	3	3	1	1	4	1	1	1	1	4	3	3	0	1	4
4	3	4	1	2	4	4	4	3	1	4	3	1	4	4	1	4	3	0	1	4
1	2	1	4	3	4	4	2	1	3	2	4	1	4	4	4	4	2	1	1	4
2	3	1	4	4	4	1	1	3	1	3	1	2	2	4	3	2	1	0	1	4
4	4	3	2	2	4	4	4	1	2	2	2	2	3	3	3	1	1	1	1	4
1	2	4	2	2	4	2	1	2	3	4	1	3	3	2	4	1	2	1	1	4
4	2	1	2	2	2	2	1	1	2	4	3	2	1	4	2	3	1	0	1	4
4	3	2	2	4	3	2	3	1	1	1	1	2	4	2	4	1	1	0	1	4
4	1	3	3	4	4	4	3	3	3	4	4	3	4	2	3	3	2	0	1	4
1	2	1	4	2	3	1	3	4	4	3	4	3	1	1	3	3	1	1	1	4
2	2	3	2	3	4	1	3	3	3	4	4	4	4	1	1	3	1	1	1	4
1	4	2	3	1	4	3	4	3	1	2	2	4	4	3	3	3	2	1	1	4
4	4	2	4	1	4	1	2	2	3	1	4	3	4	3	3	3	3	0	1	4
3	2	1	3	4	1	4	2	2	3	4	1	2	3	2	1	3	2	1	1	4
4	1	3	1	2	4	2	2	3	1	2	2	1	4	2	3	1	3	0	1	4
4	1	2	3	3	3	2	4	1	4	2	2	3	1	2	3	3	2	1	1	4
1	4	4	1	1	2	1	1	2	3	3	4	3	3	3	4	4	1	0	1	4
3	3	4	4	1	4	4	3	3	2	2	2	2	2	3	1	2	2	0	1	4
4	1	4	3	3	1	1	2	1	3	1	2	4	3	4	1	4	2	0	1	4
1	1	2	4	3	3	3	1	4	4	1	3	2	4	2	4	1	1	0	1	4
4	1	1	1	4	4	1	3	4	4	4	1	3	1	2	1	3	1	0	1	4
3	3	4	1	2	2	1	1	1	3	3	3	1	2	3	4	2	4	1	1	4
3	3	4	3	4	1	2	1	4	1	4	3	3	3	1	4	3	4	0	1	4
3	4	2	3	2	2	2	1	1	3	3	1	1	4	3	1	2	1	1	1	4
4	3	4	1	3	1	3	3	1	3	4	2	2	2	1	2	4	2	1	1	4
1	4	2	2	2	2	2	1	4	4	1	3	3	4	3	2	2	1	0	1	4
4	3	3	1	2	3	3	1	1	2	2	3	2	2	3	1	2	2	0	1	4
3	1	1	2	1	1	3	2	2	2	4	1	1	2	4	3	1	3	1	1	4
2	4	3	2	2	3	3	2	3	3	3	3	2	4	2	3	3	2	1	1	4
1	3	3	1	2	2	1	4	4	1	4	1	2	2	4	2	1	3	0	1	4
2	2	4	1	1	3	1	2	4	3	2	1	4	2	3	4	1	4	0	1	4
3	2	1	1	4	1	4	3	4	4	1	3	1	1	2	3	3	2	1	1	4
1	3	3	2	2	1	4	4	2	4	1	1	1	2	3	4	4	1	0	1	4
3	3	1	1	2	3	3	1	3	3	4	2	2	3	3	4	3	2	1	1	4
4	4	4	3	2	4	3	1	1	2	4	4	1	2	2	3	1	4	1	1	4
2	1	1	3	3	4	4	3	2	2	4	2	2	3	4	1	2	1	0	1	4
3	4	1	2	4	3	4	4	2	3	2	3	1	4	2	2	3	2	1	1	4
3	1	1	3	2	1	3	1	2	3	3	1	3	3	3	1	4	3	0	1	4
1	1	1	3	3	3	3	1	3	2	1	3	3	1	4	2	2	1	1	1	4
2	4	3	3	2	2	2	3	3	2	1	2	4	4	3	2	1	2	1	1	4
4	2	2	3	3	4	1	2	1	2	3	4	3	1	1	2	3	3	1	1	4
2	1	4	3	1	3	1	2	3	3	2	1	1	2	2	1	1	3	1	1	4
3	2	2	1	4	3	4	4	3	4	1	4	2	2	3	4	3	3	0	1	4
1	1	4	2	1	4	2	2	3	2	2	4	2	2	1	2	3	1	0	1	4
4	2	2	4	3	1	1	1	4	2	2	3	2	4	1	4	1	1	1	1	4
3	2	1	2	2	4	4	1	3	3	3	3	3	2	2	1	1	2	0	1	4
3	1	3	2	3	3	3	4	1	1	4	1	4	3	2	2	1	3	0	1	4
1	4	2	2	4	1	3	2	4	3	3	3	2	2	4	2	1	1	0	1	4
4	3	4	4	2	4	1	4	4	2	3	4	4	1	2	3	2	4	0	1	4
4	2	4	2	1	3	4	3	2	4	2	2	4	4	3	2	3	1	1	1	4
2	2	4	2	2	4	3	3	3	4	3	3	4	2	1	1	2	3	1	1	4
1	1	1	3	1	2	4	3	2	4	2	3	2	3	1	4	2	2	1	1	4
1	4	2	1	4	4	1	4	1	4	2	3	1	2	1	4	2	4	1	1	4
3	2	3	2	3	2	1	2	2	3	1	1	3	1	2	3	4	3	1	1	4
4	1	4	3	3	3	3	4	3	3	4	3	1	3	1	2	2	2	1	1	4
1	3	4	4	2	2	2	2	4	4	3	4	1	3	1	4	3	2	0	1	4
3	3	1	1	3	1	2	4	1	1	3	1	1	2	4	4	1	4	0	1	4
2	3	1	2	1	3	2	4	1	1	3	3	4	3	2	4	3	2	1	1	4
3	4	1	1	3	4	3	1	4	4	3	3	4	2	4	1	1	1	1	1	4
4	3	3	2	3	3	4	3	2	1	3	4	4	1	1	2	4	4	0	1	4
1	1	1	3	4	1	1	4	1	2	4	3	3	2	3	1	3	2	0	1	4
1	3	2	2	1	3	1	3	3	4	3	3	3	3	4	4	4	1	0	1	4
1	1	3	4	4	2	3	4	2	4	4	1	4	2	2	2	2	1	0	1	4
2	2	2	3	1	4	2	4	2	4	3	3	2	2	2	3	3	3	0	1	4
1	1	4	1	4	3	1	2	4	3	1	2	3	4	3	3	3	4	0	1	4
4	2	1	2	3	3	2	1	1	1	2	3	2	3	1	2	2	4	1	1	4
3	2	2	3	1	4	2	4	1	3	1	2	1	3	4	4	2	1	0	1	4
4	4	1	4	3	3	3	4	4	4	3	4	3	3	3	1	2	3	0	1	4
4	3	2	2	2	3	2	1	3	4	3	2	2	2	1	2	4	1	1	1	4
1	1	4	3	4	1	3	2	2	4	4	3	2	2	3	1	1	1	1	1	4
2	3	2	4	3	4	1	2	2	2	3	2	2	1	4	1	3	2	0	1	4
4	2	4	3	2	3	1	3	4	1	1	3	1	1	2	2	3	2	1	1	4
4	3	4	4	1	3	2	3	1	1	4	1	2	3	2	4	2	4	0	1	4
1	3	2	1	1	1	4	1	4	1	1	3	3	1	2	2	3	3	0	1	4
4	3	2	1	1	2	3	2	2	1	1	3	4	3	4	4	4	3	1	1	4
1	1	4	2	1	3	3	1	1	2	2	2	4	3	4	1	3	4	0	1	4
2	1	4	1	3	3	3	4	2	2	3	4	4	4	1	1	1	1	1	1	4
1	1	2	4	1	4	3	1	3	2	1	2	2	3	4	2	1	3	1	1	4
1	4	2	1	1	1	3	1	2	1	2	3	2	4	1	1	2	3	0	1	4
3	1	4	4	2	4	3	3	3	3	4	1	2	4	2	2	4	3	0	1	4
3	4	2	1	3	2	3	4	2	2	4	1	1	3	1	4	4	3	0	1	4
3	3	4	4	1	3	4	4	1	1	4	1	4	4	1	1	2	1	0	1	4
3	3	2	3	3	2	3	2	1	2	3	3	4	1	2	3	3	4	1	1	4
4	4	2	1	3	4	1	3	4	3	4	1	2	1	2	3	2	1	0	1	4
4	1	2	3	1	2	1	1	4	1	4	2	2	2	3	3	2	2	1	1	4
2	4	2	2	4	4	3	2	2	2	3	1	2	1	2	1	2	2	1	1	4
4	2	3	2	4	4	3	4	4	2	4	3	2	1	1	2	2	4	1	1	4
3	3	2	4	2	2	1	3	3	3	4	4	1	4	1	1	3	4	1	1	4
1	2	3	4	4	3	1	3	4	2	4	2	1	4	1	1	2	1	1	1	4
3	2	4	3	2	4	4	3	3	3	4	4	3	2	3	1	3	3	1	1	4
1	4	2	3	1	3	3	3	4	2	4	4	3	3	1	1	1	2	1	1	4
2	2	3	2	4	1	2	2	1	4	1	2	4	3	4	3	2	1	1	1	4
3	2	3	1	4	1	3	2	3	2	2	2	4	1	4	4	1	1	1	1	4
2	2	2	2	2	2	3	2	2	1	1	2	3	1	2	3	4	4	0	1	4
1	1	4	4	2	4	1	4	3	4	1	2	1	1	3	2	1	1	0	1	4
4	3	3	4	1	3	4	2	4	2	3	1	2	2	2	2	3	3	0	1	4
3	3	2	4	2	2	2	4	2	1	2	1	2	3	2	2	2	4	1	1	4
2	3	1	3	3	1	2	3	3	1	2	1	3	3	3	2	3	2	1	1	4
3	3	3	3	2	2	4	2	3	2	1	4	3	2	3	4	3	4	0	1	4
2	1	1	4	3	3	2	2	4	2	2	2	2	3	4	3	3	3	1	1	4
3	3	4	4	4	2	1	4	1	2	1	3	4	2	3	1	3	3	0	1	4
4	1	3	2	2	1	2	3	3	1	2	4	1	4	3	1	2	2	0	1	4
4	3	1	2	1	2	4	4	1	1	2	2	1	4	4	2	2	4	1	1	4
3	4	1	2	3	4	1	3	2	2	2	2	1	3	1	1	3	1	1	1	4
4	4	4	1	3	4	3	4	2	3	2	3	2	3	4	1	4	4	0	1	4
4	2	1	1	3	1	4	4	3	3	2	3	3	2	1	1	2	2	1	1	4
4	2	1	4	2	4	4	3	4	1	3	3	1	2	4	1	3	2	1	1	4
1	4	2	3	3	1	1	3	3	4	1	4	2	2	1	3	1	3	0	1	4
3	1	4	1	1	4	3	3	2	4	2	1	1	4	4	3	1	4	1	1	4
1	4	3	4	4	4	1	4	3	4	1	3	1	1	4	3	2	3	0	1	4
2	4	4	1	3	1	1	1	2	3	4	3	3	2	1	2	3	1	0	1	4
4	2	3	4	2	3	2	1	4	1	1	1	4	2	3	1	1	4	1	1	4
4	4	4	3	2	2	4	4	4	1	4	4	4	1	3	2	3	4	1	1	4
2	4	4	2	1	1	2	4	3	3	1	2	2	4	2	1	2	1	1	1	4
2	3	3	1	1	1	2	2	1	1	3	2	2	1	4	2	2	3	1	1	4
3	3	4	2	3	2	2	3	4	1	4	1	1	1	4	4	4	1	1	1	4
4	3	2	4	4	4	2	1	4	3	2	4	3	3	1	1	1	1	0	1	4
3	1	4	1	4	1	1	2	1	1	4	3	2	4	1	3	1	1	1	1	4
4	3	1	1	4	4	3	3	3	2	4	2	2	4	4	1	2	4	0	1	4
3	2	1	2	3	1	3	4	1	1	2	2	1	2	1	1	4	1	1	1	4
4	3	3	3	1	1	4	2	1	1	4	4	1	4	3	3	1	3	1	1	4
4	3	3	2	3	4	2	3	1	3	2	1	3	4	1	1	1	4	1	1	4
3	3	3	2	4	2	3	2	2	3	4	4	4	2	3	1	3	3	1	1	4
4	1	3	4	4	1	1	3	2	2	4	1	4	3	1	2	3	4	1	1	4
1	4	2	2	3	4	2	1	4	2	4	1	1	2	2	1	1	1	1	1	4
2	1	1	4	2	3	1	1	3	2	3	2	3	3	3	2	1	1	1	1	4
2	1	1	3	1	3	3	1	1	2	2	1	3	3	4	2	4	2	1	1	4
4	4	4	2	4	2	1	3	2	3	1	1	4	4	1	4	3	3	1	1	4
1	2	1	3	1	2	3	4	2	1	1	2	3	1	2	1	3	1	0	1	4
3	1	3	3	3	2	3	4	1	3	1	1	4	2	3	1	2	4	1	1	4
2	3	1	2	2	1	1	1	3	1	1	2	4	1	3	1	1	1	0	1	4
3	2	4	2	2	3	4	1	1	4	3	1	3	4	2	3	2	3	0	1	4
3	1	4	4	2	3	2	2	2	3	2	3	3	2	1	1	2	2	0	1	4
3	1	3	3	3	2	4	4	3	3	4	2	4	3	3	2	1	1	0	1	4
1	2	1	4	1	3	3	3	3	1	3	1	4	4	2	2	1	4	0	1	4
2	3	3	1	3	4	3	1	1	3	3	3	1	3	2	3	2	4	1	1	4
2	2	1	2	3	2	3	1	2	1	3	1	1	1	4	1	2	3	0	1	4
1	4	4	1	1	1	4	3	3	4	4	2	3	4	1	1	4	4	0	1	4
2	4	2	2	1	4	3	2	4	3	3	4	2	1	1	4	4	1	1	1	4
4	3	4	2	4	1	3	2	1	2	4	2	1	2	4	2	4	1	1	1	4
1	3	3	4	4	3	4	4	1	3	2	2	2	1	3	2	1	1	0	1	4
3	1	1	4	3	4	1	4	3	3	2	2	2	4	3	4	4	2	0	1	4
1	1	1	4	2	4	2	4	2	4	1	3	1	3	4	1	1	1	1	1	4
1	2	1	4	2	4	4	1	4	4	4	1	2	4	3	4	1	2	1	1	4
1	1	4	4	1	2	2	3	4	3	2	1	2	3	4	3	2	4	0	1	4
4	1	4	1	2	1	3	2	4	3	1	1	1	4	3	4	1	3	1	1	4
1	3	3	2	3	3	1	1	3	3	3	2	3	3	4	1	1	2	1	1	4
1	2	4	4	4	4	4	3	4	4	4	3	4	2	1	2	2	1	1	1	4
1	2	1	3	3	3	3	4	1	4	4	3	4	1	3	4	3	2	1	1	4
2	2	2	2	4	2	3	2	2	2	4	4	4	2	1	4	1	3	1	1	4
1	2	1	1	2	1	1	4	1	4	1	3	4	3	4	3	3	2	0	1	4
2	2	3	1	3	2	4	4	4	3	3	2	1	4	3	3	1	1	0	1	4
1	1	3	1	4	2	2	2	1	1	2	2	1	2	2	3	1	2	0	1	4
1	1	1	3	3	1	2	2	4	3	3	3	3	1	1	4	4	4	1	1	4
4	4	2	4	2	1	2	1	2	2	4	2	4	1	2	2	3	3	0	1	4
1	3	1	2	2	1	3	3	3	4	4	1	3	4	2	1	4	3	1	1	4
3	3	1	1	2	1	3	3	2	1	3	3	4	3	4	3	1	1	0	1	4
4	2	2	4	4	3	2	4	1	1	3	1	2	2	4	2	1	2	0	1	4
1	3	2	1	3	3	4	3	4	1	1	4	2	2	2	1	2	1	1	1	4
2	3	3	3	3	2	4	1	4	3	1	3	4	4	1	1	2	4	0	1	4
4	4	4	2	4	2	2	1	1	2	1	4	4	4	4	1	2	3	0	1	4
1	4	3	2	1	4	2	1	4	1	1	3	2	3	4	4	3	4	1	1	4
3	1	1	2	2	4	3	3	2	3	4	1	3	1	2	1	3	1	0	1	4
4	4	4	1	2	1	3	1	4	1	3	1	1	2	3	3	1	1	0	1	4
2	1	2	1	2	4	4	4	2	2	4	3	3	4	3	1	4	2	1	1	4
3	1	3	2	2	1	3	2	2	1	2	2	1	1	3	1	3	3	0	1	4
2	2	4	3	2	1	2	3	4	1	4	1	1	4	1	3	1	4	1	1	4
1	4	1	2	2	1	4	4	4	1	4	3	3	2	1	2	1	3	0	1	4
2	1	4	4	2	4	3	2	4	2	1	4	1	4	2	2	2	1	1	1	4
2	3	4	1	3	2	4	3	1	3	1	1	1	4	3	3	2	3	0	1	4
1	2	3	4	1	3	2	1	2	1	2	2	3	1	3	4	1	2	0	1	4
1	4	2	1	2	4	2	2	2	1	3	4	3	4	2	3	4	1	1	1	4
3	2	3	3	3	2	2	4	3	3	1	3	1	2	4	2	4	4	0	1	4
2	1	1	4	1	2	1	4	2	4	3	2	1	3	2	1	1	2	0	1	4
1	3	2	4	3	3	3	2	1	3	4	2	2	4	1	3	3	4	1	1	4
3	2	1	4	2	3	3	1	1	1	3	1	2	1	3	3	2	1	0	1	4
1	1	1	1	3	3	4	4	1	2	4	3	1	1	4	4	2	1	0	1	4
1	2	1	1	4	3	3	4	1	4	2	3	2	4	4	1	1	3	1	1	4
4	3	3	3	3	4	3	4	2	2	1	4	1	2	4	1	3	4	1	1	4
2	4	4	1	4	3	4	2	1	3	2	2	1	3	4	2	3	2	0	1	4
2	2	1	2	1	3	3	4	1	2	3	4	1	4	4	1	2	1	0	1	4
2	2	1	1	2	2	1	3	2	4	4	4	1	3	4	3	4	3	0	1	4
2	2	2	2	1	3	1	4	2	2	2	4	3	1	4	4	1	1	1	1	4
4	1	2	4	1	1	3	2	1	4	4	4	1	3	2	4	3	4	1	1	4
1	3	3	2	1	2	3	3	3	1	3	4	3	4	4	1	4	3	0	1	4
4	1	2	4	2	3	2	3	3	1	1	4	4	2	2	1	2	2	0	1	4
2	3	3	1	1	1	4	3	4	1	4	4	2	2	4	4	1	2	1	1	4
3	1	4	4	2	4	1	1	1	3	4	2	2	2	3	4	2	4	1	1	4
2	4	2	3	1	3	4	3	3	1	3	1	2	4	2	4	2	2	0	1	4
2	1	4	3	4	4	1	3	3	1	3	2	4	2	2	2	1	2	1	1	4
2	2	2	4	3	2	1	2	4	2	3	2	3	1	3	2	4	2	1	1	4
2	2	1	1	2	1	1	1	3	2	2	3	4	3	2	1	4	1	0	1	4
2	3	2	4	3	1	1	4	1	2	4	1	4	3	2	3	3	2	0	1	4
2	3	3	1	1	4	2	3	2	4	1	4	4	1	4	4	2	3	0	1	4
1	3	2	1	4	2	3	4	1	3	3	4	1	1	1	1	4	3	0	1	4
2	3	3	2	3	3	1	1	2	3	1	4	2	4	1	4	2	2	1	1	4
1	3	4	4	4	3	1	4	4	1	3	3	3	1	4	1	1	2	1	1	4
4	2	2	2	4	4	2	4	4	4	1	2	1	3	1	1	3	3	0	1	4
3	4	1	2	3	4	2	2	4	4	3	4	1	4	1	1	2	4	1	1	4
2	1	4	3	3	1	1	3	3	1	1	2	4	1	4	2	3	3	1	1	4
3	1	1	3	4	2	1	1	4	2	1	4	4	4	4	3	4	4	1	1	4
4	4	1	3	4	3	2	3	2	4	1	3	4	2	4	2	2	2	0	1	4
3	3	4	3	3	4	1	4	3	3	1	3	1	4	4	3	1	1	0	1	4
3	1	1	4	1	1	3	1	1	3	1	4	4	2	4	2	3	1	0	1	4
1	4	2	1	1	1	3	3	3	2	2	4	4	4	2	2	1	2	1	1	4
4	1	4	3	1	3	2	1	1	3	2	3	3	2	3	3	3	2	1	1	4
4	4	4	2	1	2	1	2	2	2	3	4	1	3	3	3	1	2	1	1	4
1	3	1	4	4	3	4	3	2	1	3	4	1	1	4	1	1	4	0	1	4
3	3	1	3	3	2	2	1	1	2	2	2	1	4	3	3	1	4	0	1	4
1	2	1	2	3	1	2	3	2	4	4	4	3	3	4	1	4	3	1	1	4
1	2	2	2	3	1	4	3	3	2	4	4	4	1	1	2	1	4	0	1	4
1	2	4	1	1	1	2	3	2	1	3	3	3	4	2	2	3	3	0	1	4
4	3	2	1	3	2	4	4	2	2	4	1	2	3	2	2	1	2	0	1	4
2	4	1	2	4	3	4	2	2	2	2	2	3	4	4	1	2	1	0	1	4
1	1	3	3	4	2	4	1	3	3	2	3	4	2	2	1	3	3	1	1	4
1	2	2	1	1	1	1	1	1	4	2	4	3	2	1	4	2	1	1	1	4
2	3	2	2	2	3	1	4	1	3	2	2	3	1	3	4	4	4	1	1	4
1	4	1	4	2	1	2	2	3	3	1	1	4	2	2	4	2	2	0	1	4
3	3	3	4	2	4	3	2	3	1	1	2	2	1	3	4	3	1	0	1	4
4	1	4	4	2	1	2	1	2	2	3	3	4	3	2	4	2	3	0	1	4
1	4	1	1	4	1	2	2	2	2	3	4	4	2	3	4	1	3	1	1	4
1	2	1	4	3	2	3	3	2	4	3	3	4	4	1	2	3	1	0	1	4
4	1	2	3	2	1	2	3	3	3	4	4	1	2	2	3	1	2	1	1	4
4	3	3	2	4	2	1	4	3	3	4	1	3	1	1	4	2	3	0	1	4
4	2	4	3	4	3	2	3	1	4	4	4	2	3	3	1	2	2	1	1	4
3	4	3	3	3	3	4	4	4	3	2	1	2	2	1	4	1	2	0	1	4
2	3	3	1	4	2	1	4	2	1	2	2	4	2	3	4	2	4	0	1	4
1	1	3	2	3	4	2	1	1	2	1	3	3	4	1	2	2	2	0	1	4
1	2	1	4	3	2	2	4	1	4	1	4	3	2	1	1	3	1	1	1	4
4	1	4	4	4	3	4	3	3	2	3	3	3	4	1	2	4	3	1	1	4
3	2	2	1	3	4	1	1	4	4	2	2	1	3	1	2	4	4	0	1	4
1	4	1	4	4	2	4	3	4	2	2	2	1	4	1	3	4	1	1	1	4
4	1	4	3	4	3	1	1	4	2	3	1	1	2	1	1	4	2	1	1	4
3	1	2	1	1	1	3	3	4	4	1	4	3	1	3	4	2	4	0	1	4
1	2	1	4	1	1	3	3	4	4	4	2	4	3	1	2	2	2	0	1	4
4	2	1	4	3	4	4	4	3	1	2	3	3	3	2	3	2	4	1	1	4
2	2	1	4	1	2	2	1	1	1	1	3	3	4	3	1	3	3	0	1	4
2	3	4	1	2	3	4	1	2	4	4	3	4	3	1	1	1	4	1	1	4
4	3	2	3	1	1	1	3	4	1	3	3	4	3	1	1	1	2	0	1	4
2	1	3	3	2	4	1	4	3	4	4	4	3	4	3	4	3	2	0	1	4
2	1	1	4	1	3	4	2	1	4	1	3	4	2	3	3	1	3	0	1	4
3	3	2	1	3	4	4	3	2	4	4	4	1	4	1	2	2	1	1	1	4
3	3	4	1	2	4	1	2	3	4	3	1	3	2	2	1	3	2	1	1	4
1	2	2	3	1	2	3	4	2	4	2	2	1	3	1	3	4	3	0	1	4
3	4	1	1	2	2	1	3	2	1	1	1	4	2	3	4	3	1	1	1	4
3	4	3	3	1	1	3	1	1	1	1	4	3	1	4	1	3	1	1	1	4
3	1	2	4	4	4	2	4	4	3	4	4	2	1	1	3	2	4	1	1	4
3	2	3	4	4	1	4	3	3	1	4	3	3	1	2	4	2	1	0	1	4
2	3	4	1	2	3	4	2	1	2	1	3	3	3	2	2	1	1	1	1	4
3	3	1	3	1	2	1	1	4	1	1	1	1	1	4	3	3	3	0	1	4
4	1	2	4	1	4	2	2	1	4	2	1	4	3	2	3	3	2	1	1	4
2	1	1	3	3	2	4	4	2	2	2	3	4	3	4	1	2	2	1	1	4
4	3	3	2	4	1	2	2	4	4	4	4	2	2	2	1	1	4	0	1	4
2	4	1	2	1	4	3	2	3	3	4	4	3	1	1	3	1	4	1	1	4
2	4	2	4	4	2	2	1	2	1	2	3	4	2	2	1	4	3	1	1	4
1	1	4	3	3	3	4	1	2	4	3	1	3	1	1	1	1	4	0	1	4
2	1	2	1	1	2	2	3	1	1	1	1	2	1	1	1	3	3	1	1	4
4	3	3	4	2	1	2	4	3	3	1	1	3	4	2	3	3	4	0	1	4
3	4	1	4	1	3	4	2	1	3	1	3	1	1	2	4	2	3	0	1	4
1	4	1	3	1	1	2	3	3	3	1	2	3	1	4	2	3	3	0	1	4
1	4	2	3	4	4	1	3	2	4	2	3	3	3	2	4	1	3	0	1	4
4	4	4	2	2	1	3	4	2	3	3	3	3	1	4	1	4	1	1	1	4
1	4	3	3	1	3	2	2	1	2	1	1	1	2	3	3	1	1	1	1	4
1	4	1	3	1	4	1	2	3	2	3	3	1	4	1	3	2	4	0	1	4
3	3	2	4	4	3	2	3	4	3	3	2	2	2	1	3	3	3	1	1	4
4	3	1	3	2	2	2	2	2	1	4	2	3	2	3	4	2	1	0	1	4
1	1	4	2	2	2	3	3	2	3	3	1	1	1	2	2	3	2	0	1	4
3	1	1	2	4	4	1	4	3	4	2	3	2	3	3	2	3	1	0	1	4
2	2	2	3	4	4	2	4	4	1	1	2	4	4	4	1	2	4	0	1	4
3	1	1	3	2	3	2	2	2	1	3	1	4	3	2	2	1	3	1	1	4
3	2	1	2	2	2	1	4	3	2	4	3	3	3	2	1	1	1	1	1	4
4	2	1	2	4	2	3	3	2	3	4	1	1	1	3	2	1	3	1	1	4
1	2	3	1	4	4	4	4	4	3	4	4	2	1	1	3	1	4	0	1	4
2	2	1	3	4	2	2	4	1	2	4	2	4	4	1	3	4	3	0	1	4
1	1	2	1	4	2	2	3	4	1	2	1	4	4	1	3	1	4	1	1	4
3	4	4	3	1	3	3	3	3	2	4	1	1	4	2	2	3	4	1	1	4
1	1	2	4	4	1	4	3	4	4	1	1	4	4	2	2	1	4	0	1	4
1	2	2	1	1	1	3	2	3	3	3	3	3	4	4	1	4	3	0	1	4
3	3	3	4	3	3	1	4	2	2	1	3	1	1	3	4	4	4	1	1	4
4	1	3	2	1	3	3	4	1	1	1	4	2	1	3	4	1	2	0	1	4
4	1	1	4	3	1	2	2	4	3	2	1	3	4	1	1	3	1	0	1	4
3	3	2	1	4	3	1	2	4	3	1	2	1	2	2	1	3	4	1	1	4
2	1	1	4	1	3	4	2	2	2	4	2	2	2	4	3	4	4	1	1	4
1	4	4	4	1	1	3	1	2	4	4	2	3	2	2	1	2	1	0	1	4
4	3	1	3	3	1	4	4	4	4	3	1	2	4	1	4	1	2	0	1	4
3	2	4	1	4	3	1	3	3	2	1	2	3	2	1	3	2	1	1	1	4
1	2	4	2	2	1	2	4	1	1	1	1	4	4	2	2	1	2	0	1	4
3	1	4	3	4	1	3	1	3	4	2	3	4	1	2	3	1	2	1	1	4
2	3	1	3	4	2	4	2	1	2	2	4	1	2	4	3	2	3	0	1	4
3	2	2	4	3	1	4	3	4	4	4	3	3	3	4	2	1	2	1	1	4
4	2	3	1	3	2	1	1	1	2	3	2	3	3	2	3	3	2	1	1	4
3	1	4	3	3	3	4	2	4	4	3	3	1	1	4	4	3	4	0	1	4
1	2	4	4	2	4	3	2	2	3	4	3	1	4	4	2	3	4	0	1	4
2	3	4	4	1	3	3	1	3	1	4	2	3	2	3	1	2	4	0	1	4
4	4	4	3	1	4	4	1	2	2	1	3	4	1	3	1	4	1	0	1	4
4	1	4	1	3	1	3	1	3	3	3	4	1	2	1	2	2	1	1	1	4
1	4	2	1	4	3	4	2	4	3	4	2	1	4	4	4	1	4	1	1	4
4	3	3	1	2	1	3	2	2	4	4	2	4	2	4	4	3	3	1	1	4
1	3	1	1	4	4	2	4	2	2	1	1	1	3	4	2	3	4	1	1	4
3	3	4	3	3	3	3	2	2	1	4	1	4	4	3	3	2	1	1	1	4
2	1	3	4	1	3	4	2	3	4	2	2	1	4	3	3	2	2	1	1	4
4	3	3	3	4	1	3	1	2	4	4	4	3	1	3	4	4	3	1	1	4
2	2	2	2	4	3	1	4	4	1	3	4	1	3	3	3	1	3	1	1	4
4	3	1	2	3	1	1	2	1	2	3	4	1	4	3	3	2	4	1	1	4
1	2	1	2	4	2	3	4	3	2	1	3	4	2	3	2	4	2	0	1	4
1	1	4	4	1	1	2	1	1	4	1	4	4	1	3	4	4	4	0	1	4
3	4	1	3	3	1	3	1	3	1	4	2	3	2	1	2	4	1	1	1	4
4	3	3	4	4	2	4	4	3	4	3	4	4	1	1	3	4	2	0	1	4
4	3	3	4	2	2	1	4	1	2	1	4	3	4	4	2	4	3	1	1	4
2	1	3	1	2	3	1	1	3	4	3	2	3	3	1	3	4	3	1	1	4
4	2	1	4	4	4	4	2	2	2	3	4	4	4	2	1	1	4	0	1	4
4	3	1	1	3	1	2	1	4	1	1	2	2	1	1	2	3	2	0	1	4
4	3	3	3	1	1	4	2	2	3	3	3	3	3	4	3	2	2	0	1	4
2	3	1	1	1	3	3	4	2	2	1	4	4	3	2	2	1	2	1	1	4
2	2	3	2	3	2	3	4	4	2	3	4	1	2	1	3	2	1	0	1	4
3	4	1	1	1	2	1	4	4	2	2	2	2	1	2	2	2	2	1	1	4
3	1	3	3	2	3	2	2	1	2	4	3	2	4	2	1	3	1	0	1	4
2	4	2	2	2	4	2	1	3	4	3	2	1	3	1	1	3	4	0	1	4
2	2	3	3	3	2	4	1	1	3	3	2	1	1	3	3	2	1	1	1	4
3	2	1	2	3	3	1	4	2	2	1	1	2	4	1	4	1	3	1	1	4
4	2	4	1	4	2	2	3	3	2	1	1	2	2	2	3	2	4	1	1	4
1	4	3	3	2	2	4	1	2	2	1	4	3	3	2	2	2	1	0	1	4
4	1	4	4	4	2	2	2	2	2	3	3	2	4	3	4	3	4	1	1	4
3	3	4	3	3	2	4	1	4	2	2	3	2	1	1	2	1	2	0	1	4
1	1	3	1	1	2	2	3	3	2	3	3	3	1	2	3	3	3	0	1	4
2	4	2	1	2	4	2	4	4	4	4	2	3	1	4	1	4	3	0	1	4
4	3	2	2	4	3	1	3	4	2	1	3	4	2	3	4	4	4	0	1	4
2	1	1	4	4	1	2	4	3	3	4	4	4	3	2	3	4	1	0	1	4
3	1	1	4	1	1	2	2	4	4	3	4	2	3	1	1	1	1	0	1	4
2	3	3	1	4	4	3	1	1	4	1	2	2	4	1	3	3	4	1	1	4
4	2	2	2	2	3	3	2	4	2	1	2	4	2	4	3	3	3	1	1	4
1	2	2	3	2	4	1	1	2	2	1	2	2	1	4	1	2	4	0	1	4
1	3	4	4	3	3	2	4	1	2	3	1	1	2	1	4	2	2	0	1	4
1	2	3	4	2	3	2	3	2	1	3	3	3	4	1	4	3	3	1	1	4
1	4	3	1	4	1	2	1	4	4	1	2	1	4	1	4	4	3	0	1	4
3	1	4	3	1	2	1	1	4	1	4	4	1	1	1	1	3	4	0	1	4
2	2	1	1	2	1	3	1	3	3	3	3	2	1	4	1	3	1	1	1	4
1	2	4	1	1	1	1	4	4	2	3	1	3	3	1	4	2	2	1	1	4
3	2	2	4	1	1	4	2	3	4	4	4	2	4	4	2	4	1	1	1	4
2	1	2	3	2	3	4	4	2	2	3	1	1	2	1	4	2	4	0	1	4
1	4	4	2	1	3	3	3	4	3	4	3	1	3	2	4	4	1	1	1	4
2	3	3	3	2	2	4	4	2	4	1	3	1	1	4	1	3	2	0	1	4
4	4	1	3	4	1	1	4	3	4	3	1	1	4	4	2	1	2	0	1	4
1	2	3	4	3	1	3	2	4	2	3	2	3	3	1	1	1	2	1	1	4
4	2	3	1	1	4	1	2	1	2	4	3	4	4	3	2	3	3	1	1	4
2	3	2	1	1	3	2	3	2	4	2	3	2	1	2	4	1	3	1	1	4
2	2	2	1	1	4	3	4	2	2	4	4	3	3	4	2	4	3	0	1	4
2	2	4	1	2	1	4	4	4	3	1	2	2	4	3	4	3	1	0	1	4
3	1	1	2	4	2	1	3	4	3	2	2	3	4	3	3	3	3	1	1	4
3	1	4	3	1	1	4	1	2	2	3	2	1	4	4	2	4	3	0	1	4
4	1	3	1	3	1	3	1	3	3	4	4	3	2	3	3	4	4	1	1	4
2	1	4	1	4	2	4	2	4	4	4	4	4	1	1	3	3	2	0	1	4
2	4	2	4	3	1	3	3	4	1	4	2	1	3	1	4	1	1	1	1	4
1	1	2	2	3	4	2	2	4	2	2	2	4	4	2	2	2	4	0	1	4
3	3	1	2	4	4	3	2	2	4	2	1	2	1	3	3	3	4	0	1	4
1	4	1	4	2	1	3	1	1	1	1	4	4	4	1	3	4	4	1	1	4
1	2	1	4	2	3	3	3	4	1	3	4	3	2	3	1	1	1	0	1	4
1	3	1	4	2	3	1	4	4	3	2	3	1	4	1	2	2	4	1	1	4
1	1	4	4	3	2	3	4	3	4	3	1	4	1	3	2	3	3	0	1	4
1	2	3	1	1	4	3	1	3	3	3	2	2	3	2	3	1	2	1	1	4
4	2	2	3	4	4	1	3	2	2	3	1	2	2	4	4	3	1	0	1	4
4	2	3	2	3	3	3	3	3	1	3	1	4	4	2	4	2	4	1	1	4
2	2	1	4	2	2	1	1	3	2	3	1	2	4	4	2	3	1	1	1	4
2	1	1	4	1	2	2	2	4	3	1	2	3	3	2	2	2	2	0	1	4
1	2	2	3	4	4	1	2	1	1	2	3	1	3	3	2	3	2	1	1	4
2	1	1	3	3	4	2	2	4	2	1	2	3	3	2	4	4	3	0	1	4
3	2	2	1	4	2	2	3	1	2	2	1	3	1	4	1	4	4	1	1	4
3	4	3	4	3	1	4	3	1	2	1	3	1	2	2	3	2	4	1	1	4
3	2	4	3	4	1	2	3	4	1	2	3	3	3	1	3	2	3	0	1	4
2	4	2	3	1	2	1	1	1	2	4	1	3	4	4	3	1	1	0	1	4
2	4	3	2	1	1	1	3	2	4	3	1	2	2	3	1	3	4	0	1	4
4	4	4	4	3	2	2	2	4	1	2	2	1	1	1	2	2	2	1	1	4
2	2	2	1	2	3	3	2	1	2	1	4	2	2	4	2	2	1	0	1	4
3	4	1	2	1	2	4	2	2	1	1	1	4	3	1	3	2	4	0	1	4
4	3	2	1	3	2	3	3	2	4	3	2	4	1	3	2	2	1	0	1	4
4	3	3	3	3	4	3	2	1	4	3	3	3	2	3	1	2	2	0	1	4
2	2	3	1	2	1	4	4	1	2	1	2	4	2	3	2	1	3	1	1	4
3	1	1	1	4	2	1	1	4	4	1	4	4	4	3	3	3	3	0	1	4
2	4	3	4	3	3	4	2	4	4	2	1	2	4	2	1	4	4	0	1	4
3	2	2	2	3	3	2	1	1	1	4	3	4	1	1	4	2	1	1	1	4
4	2	1	4	3	2	4	2	4	2	3	4	4	3	2	1	2	2	1	1	4
2	1	3	3	3	4	1	1	3	2	1	3	4	4	3	4	3	2	1	1	4
1	1	2	1	2	4	4	2	2	2	2	2	3	1	4	2	1	1	0	1	4
4	1	3	2	3	2	3	1	1	4	3	3	4	4	3	1	1	2	1	1	4
1	1	1	3	4	2	2	3	3	1	2	2	2	4	4	1	1	3	1	1	4
2	3	4	1	1	4	4	4	4	3	4	3	4	3	4	3	1	2	1	1	4
4	4	4	3	2	1	3	4	4	3	3	3	1	2	4	2	4	4	1	1	4
1	4	4	3	1	1	2	4	2	4	4	4	3	4	4	3	1	3	1	1	4
1	3	1	2	4	3	1	4	1	4	3	4	1	4	3	2	2	4	1	1	4
4	4	2	1	2	2	1	1	1	2	2	4	2	1	4	3	3	1	0	1	4
3	4	2	4	3	3	3	2	2	3	3	3	1	4	3	2	2	4	0	1	4
2	3	2	2	1	4	1	2	2	3	3	2	4	3	2	1	3	2	0	1	4
2	4	1	1	3	4	2	2	2	3	1	4	2	2	2	4	4	1	1	1	4
2	4	4	3	3	1	4	4	1	1	1	4	3	2	3	2	2	2	0	1	4
1	3	3	2	2	3	2	2	3	2	1	4	4	1	2	1	2	2	0	1	4
2	4	2	2	4	4	3	1	2	2	4	2	4	2	2	1	1	3	0	1	4
4	4	4	1	2	3	3	1	4	1	1	2	4	2	2	4	2	3	1	1	4
1	2	2	4	3	4	3	2	4	4	2	1	4	2	4	1	4	4	1	1	4
4	4	1	4	3	3	4	3	4	2	4	4	2	4	3	4	4	1	1	1	4
3	3	3	2	4	1	2	1	1	2	4	4	2	2	4	3	1	3	0	1	4
2	4	3	3	1	1	1	1	1	2	2	2	1	4	2	4	3	1	1	1	4
2	4	1	3	4	3	4	3	1	1	2	1	4	2	3	2	1	4	1	1	4
2	4	3	4	4	4	1	4	3	1	2	4	2	3	2	3	1	1	1	1	4
2	1	4	2	1	3	4	4	4	1	3	3	2	4	1	3	2	3	0	1	4
1	2	2	3	4	3	3	2	2	2	3	4	1	3	2	2	1	2	0	1	4
1	3	2	1	4	2	1	3	1	3	2	1	2	1	2	1	4	4	0	1	4
3	4	3	4	1	4	3	4	4	1	2	4	1	3	1	2	4	3	1	1	4
2	1	4	2	2	3	1	2	1	4	4	3	1	4	1	1	2	3	1	1	4
4	3	2	1	1	2	4	4	3	4	3	1	1	2	3	3	3	2	0	1	4
3	1	2	3	4	4	2	1	3	1	1	4	4	3	1	2	2	3	1	1	4
2	3	3	2	2	2	3	2	4	2	4	4	2	1	2	3	1	3	1	1	4
3	2	1	3	1	4	2	2	1	4	2	1	3	4	2	3	4	1	0	1	4
2	2	1	4	3	3	1	2	2	3	2	1	4	2	4	2	1	1	1	1	4
3	2	2	1	4	4	3	2	3	1	1	3	1	3	3	4	4	3	1	1	4
1	2	1	3	2	4	2	3	2	3	4	4	2	4	2	4	3	1	0	1	4
4	1	1	1	4	3	2	1	4	1	3	3	2	1	2	2	3	3	1	1	4
3	3	1	1	2	2	1	4	3	3	2	1	1	4	2	3	2	4	0	1	4
2	2	4	3	2	2	1	1	3	3	1	1	1	2	3	4	4	4	0	1	4
3	1	1	3	1	4	2	4	3	3	1	2	1	3	4	1	4	1	0	1	4
4	1	1	3	1	3	2	3	4	3	3	2	2	2	2	1	3	4	0	1	4
4	3	4	3	2	1	2	1	1	1	4	4	1	1	4	2	3	4	0	1	4
3	3	2	4	2	2	4	3	1	1	3	2	1	1	2	4	2	2	0	1	4
1	2	4	1	3	4	3	3	4	3	2	4	4	4	2	1	3	3	0	1	4
1	1	3	1	1	2	3	1	1	2	4	2	1	3	4	2	2	4	0	1	4
2	2	3	1	2	3	2	1	2	2	1	2	1	4	3	4	2	2	1	1	4
3	2	2	3	2	2	1	3	3	3	1	3	4	4	3	2	4	3	0	1	4
3	4	4	3	2	4	3	1	2	4	4	1	4	3	3	4	4	1	1	1	4
2	2	4	3	4	4	3	1	3	2	4	2	1	1	3	2	2	2	1	1	4
1	3	4	1	4	2	1	1	4	3	3	4	4	4	4	4	3	1	1	1	4
3	3	3	1	2	2	3	3	2	2	4	4	3	1	2	3	1	3	1	1	4
4	3	3	2	2	3	2	3	1	1	4	3	3	1	1	2	2	2	0	1	4
1	2	2	1	3	3	2	2	1	3	3	4	2	2	4	4	2	3	0	1	4
1	2	3	2	3	2	4	4	1	1	2	3	2	2	4	3	1	2	0	1	4
4	2	4	3	4	1	2	4	1	2	3	4	2	2	3	3	3	1	0	1	4
4	4	3	3	1	1	1	1	4	1	3	2	2	3	3	2	2	3	0	1	4
4	1	4	1	4	4	1	3	2	1	2	1	1	2	2	4	4	1	0	1	4
3	2	1	2	1	4	2	1	2	2	3	4	4	2	3	2	3	2	0	1	4
4	4	3	2	1	2	2	1	3	1	2	2	2	3	4	2	4	3	0	1	4
2	1	3	3	4	3	4	4	3	2	1	2	1	4	1	4	1	3	0	1	4
3	1	3	1	1	4	4	2	1	2	2	1	1	4	4	3	2	3	1	1	4
1	3	3	1	3	3	3	4	1	3	4	3	4	3	1	3	1	3	1	1	4
4	4	2	2	4	1	1	2	3	4	1	3	3	2	4	2	4	4	1	1	4
3	3	2	2	3	3	2	2	3	4	3	3	4	3	2	1	2	3	0	1	4
1	2	3	4	1	3	1	4	3	2	3	3	3	3	3	3	3	3	0	1	4
4	1	2	3	2	4	2	1	3	4	2	1	2	4	1	3	2	1	1	1	4
2	4	4	2	4	4	2	4	4	4	1	4	3	1	2	4	2	3	0	1	4
2	3	1	2	1	2	2	1	1	3	2	4	4	1	4	4	1	2	0	1	4
3	2	4	4	4	4	2	4	4	4	3	3	4	2	4	1	3	3	0	1	4
2	3	3	3	3	4	4	4	3	1	4	4	4	1	2	4	3	1	0	1	4
4	2	1	3	1	2	1	3	4	4	3	1	1	4	4	3	4	3	0	1	4
2	3	3	4	3	4	1	3	1	2	4	3	3	2	3	3	3	2	1	1	4
3	1	1	1	3	1	2	3	3	1	4	4	3	3	3	1	4	2	0	1	4
4	2	2	4	1	2	3	4	3	2	2	3	3	3	2	3	2	3	0	1	4
4	3	3	1	3	2	3	4	4	4	3	3	3	4	3	4	2	4	1	1	4
4	3	1	1	3	2	1	3	1	3	1	3	3	1	2	1	2	1	0	1	4
3	2	4	2	2	4	3	2	1	2	3	1	2	1	2	4	4	2	0	1	4
4	4	2	1	2	4	3	2	3	1	1	4	3	2	1	2	1	3	0	1	4
3	3	2	2	1	2	4	1	1	1	2	3	1	2	2	3	3	3	1	1	4
2	2	4	2	3	3	1	1	4	1	2	3	4	1	1	1	1	1	0	1	4
3	2	3	1	4	2	4	4	4	2	1	2	4	3	1	1	4	1	1	1	4
1	1	1	3	2	1	2	4	4	4	2	1	1	4	3	1	2	2	1	1	4
2	2	3	1	1	3	4	4	4	2	4	3	3	3	2	3	3	1	1	1	4
3	4	1	3	2	1	2	2	4	2	4	1	3	4	2	3	2	3	1	1	4
2	4	4	1	2	3	2	1	3	4	2	4	1	4	3	3	3	4	1	1	4
4	2	4	3	3	3	4	4	1	3	1	3	4	4	3	4	3	1	1	1	4
4	4	1	4	4	3	1	2	3	1	2	2	2	4	2	2	4	1	0	1	4
2	1	3	1	1	2	2	2	3	2	2	4	2	1	4	3	1	2	1	1	4
1	2	4	2	4	1	2	2	1	3	3	1	2	1	4	1	2	2	0	1	4
3	1	2	3	3	1	4	3	3	1	4	1	2	1	2	3	4	3	0	1	4
2	4	4	3	2	1	4	1	1	3	3	4	2	4	2	3	2	1	0	1	4
3	2	4	1	4	2	2	3	1	2	2	3	4	4	1	4	3	2	0	1	4
1	1	3	3	2	2	4	4	4	1	2	1	2	1	3	3	3	4	0	1	4
1	4	2	1	3	2	1	3	4	1	2	4	3	1	4	4	1	1	1	1	4
2	4	4	1	4	2	1	3	1	2	4	2	4	1	2	4	3	1	0	1	4
1	2	4	4	2	3	1	4	3	1	2	2	3	2	2	1	4	4	0	1	4
2	3	3	3	1	2	3	4	2	3	3	3	3	4	4	2	4	3	1	1	4
1	1	3	2	4	4	4	4	4	4	2	2	1	1	2	3	2	2	0	1	4
2	4	2	1	2	4	3	1	4	3	1	1	1	1	4	1	3	2	1	1	4
2	4	3	1	2	3	4	2	3	1	4	2	4	4	1	1	4	4	0	1	4
3	2	1	4	3	2	1	1	3	3	4	4	1	4	2	1	2	1	1	1	4
2	4	2	1	3	2	2	2	4	4	2	3	4	4	2	1	3	1	1	1	4
1	4	4	4	1	2	3	4	2	3	1	4	4	3	2	4	4	1	1	1	4
3	4	4	2	2	2	3	4	2	1	3	3	4	1	2	4	2	1	1	1	4
4	2	1	1	1	2	2	1	2	1	4	1	4	2	3	4	2	1	0	1	4
3	3	3	3	1	4	4	3	4	3	2	4	4	2	3	3	2	1	0	1	4
1	4	1	4	1	2	1	3	2	1	3	3	3	1	3	2	1	2	1	1	4
3	3	3	3	2	3	1	1	4	1	1	3	4	1	1	4	4	3	0	1	4
1	4	1	3	3	2	3	1	3	4	4	4	4	3	1	1	3	2	1	1	4
2	2	2	2	1	3	4	2	1	2	4	2	1	3	2	1	3	2	1	1	4
2	2	4	3	4	3	4	4	1	1	2	4	3	1	2	4	3	4	0	1	4
2	4	2	4	3	2	3	4	1	4	2	4	2	4	1	3	4	2	1	1	4
3	3	2	1	1	4	2	4	4	4	4	1	4	1	2	2	3	3	1	1	4
4	2	1	3	4	4	1	2	4	2	4	4	3	4	1	2	3	1	0	1	4
1	3	2	1	3	2	1	4	1	1	1	2	2	4	1	2	1	1	1	1	4
1	1	1	1	1	2	2	4	1	1	1	1	4	3	3	4	4	2	0	1	4
3	1	3	1	1	1	2	1	1	2	4	1	1	1	2	3	4	1	0	1	4
2	2	4	4	1	1	3	2	4	2	2	1	2	4	3	4	3	1	1	1	4
1	4	2	3	1	1	2	4	2	1	3	4	3	1	1	4	2	3	0	1	4
2	2	4	2	1	4	3	1	4	1	2	3	2	3	4	2	2	2	1	1	4
4	1	3	4	4	4	2	3	1	4	2	2	2	1	1	3	1	1	1	1	4
3	4	2	2	4	1	2	1	3	1	2	2	3	2	1	2	1	2	0	1	4
3	3	4	1	4	4	4	1	3	4	2	4	4	2	1	3	3	4	0	1	4
3	3	3	2	1	2	4	3	2	1	1	4	4	4	4	2	1	2	1	1	4
1	2	2	1	1	4	4	4	2	4	2	3	3	4	4	3	4	2	0	1	4
2	2	1	1	3	1	3	4	2	4	3	4	2	1	1	2	2	4	0	1	4
3	3	4	2	2	2	4	3	1	2	3	1	4	2	4	2	3	3	1	1	4
3	3	2	3	2	2	3	2	2	2	1	3	1	1	4	1	4	1	1	1	4
1	2	2	4	3	3	2	4	4	2	1	1	2	3	1	2	3	4	0	1	4
1	3	2	4	1	1	1	2	2	2	1	4	3	1	1	3	4	1	0	1	4
1	1	2	2	1	2	3	3	3	2	3	1	4	1	3	2	2	2	0	1	4
4	3	2	3	2	1	2	3	1	2	1	1	3	2	3	1	1	1	0	1	4
1	2	4	3	2	3	4	4	3	1	1	2	1	2	2	2	4	4	1	1	4
4	4	2	2	2	2	2	2	4	1	1	3	1	3	1	2	4	1	1	1	4
3	1	3	3	3	4	1	2	2	3	3	2	1	3	1	2	2	2	1	1	4
2	1	3	2	2	4	2	1	4	3	1	2	1	4	4	3	2	3	1	1	4
4	2	4	3	3	1	1	2	2	2	1	1	4	2	3	4	3	2	1	1	4
1	2	1	4	3	1	3	1	2	3	1	2	4	4	1	4	2	3	0	1	4
2	2	1	1	2	4	1	4	4	4	1	3	3	1	3	2	1	3	1	1	4
3	4	2	2	2	3	1	2	3	4	3	2	4	4	1	1	2	2	0	1	4
4	2	2	1	2	2	2	2	3	3	2	4	4	3	1	2	4	4	1	1	4
4	4	2	3	4	2	3	2	3	3	4	3	3	4	1	3	2	1	1	1	4
3	2	4	3	1	2	3	4	1	2	1	1	1	2	3	3	2	2	0	1	4
4	2	1	4	1	3	2	3	1	3	2	1	3	4	2	2	4	2	0	1	4
3	4	3	2	1	3	2	1	1	4	1	2	3	1	4	3	2	1	1	1	4
4	3	2	1	4	3	1	3	4	3	1	3	4	3	3	4	1	1	1	1	4
4	1	3	3	1	1	4	4	2	2	2	2	4	3	4	2	4	1	0	1	4
2	2	1	4	1	1	4	3	4	1	1	2	3	2	2	1	2	2	0	1	4
1	4	1	3	4	4	4	3	4	4	3	4	3	3	4	3	3	1	1	1	4
1	3	4	3	1	4	4	4	1	1	2	4	3	4	3	1	3	2	1	1	4
4	2	1	2	4	1	3	4	4	3	2	2	3	2	1	4	1	2	0	1	4
3	1	1	2	1	1	3	2	3	1	4	4	3	2	4	1	3	3	0	1	4
3	4	3	2	3	1	3	1	2	1	3	2	3	2	4	1	2	2	0	1	4
2	3	4	2	2	3	3	2	4	3	3	2	3	1	1	1	2	4	0	1	4
2	1	3	1	3	1	1	2	3	3	1	3	4	2	3	3	2	3	0	1	4
1	3	2	3	2	1	2	4	4	1	3	1	3	3	2	3	1	4	0	1	4
2	4	2	1	4	3	4	1	1	3	1	3	1	2	4	4	3	3	1	1	4
1	3	4	2	1	2	4	2	1	2	2	3	1	1	4	2	2	1	0	1	4
3	2	2	4	4	4	3	3	4	1	3	4	3	1	2	1	2	3	0	1	4
2	3	4	4	3	4	3	4	4	3	2	3	2	2	4	4	4	3	1	1	4
3	4	4	3	3	2	3	1	4	4	4	2	2	1	1	4	3	1	1	1	4
3	4	4	1	4	3	3	3	3	3	4	4	4	1	3	1	1	1	0	1	4
3	3	3	1	3	4	2	3	3	1	1	1	1	2	1	2	1	3	0	1	4
1	3	4	4	4	2	1	2	1	2	4	4	1	4	4	1	1	1	0	1	4
4	2	2	3	4	4	4	3	4	4	3	2	3	2	2	3	2	1	1	1	4
2	4	3	4	1	2	4	1	4	1	2	2	4	1	4	2	3	4	1	1	4
2	1	2	3	4	3	1	3	1	2	4	3	2	2	3	1	3	4	1	1	4
4	1	4	2	3	1	1	2	3	3	2	4	1	1	2	3	2	1	1	1	4
1	1	1	4	2	1	4	4	3	4	3	2	3	3	3	1	3	2	0	1	4
4	2	1	2	4	1	4	1	2	1	1	3	4	1	3	1	3	3	0	1	4
1	2	3	3	4	3	2	3	2	3	1	4	4	4	3	2	2	3	0	1	4
3	2	3	3	4	4	2	2	1	3	4	1	2	1	2	4	4	3	0	1	4
1	4	3	2	1	2	1	1	2	1	3	3	1	1	4	4	1	3	0	1	4
3	3	2	4	3	4	2	1	4	1	1	1	2	1	4	1	1	1	0	1	4
3	2	1	3	2	1	2	1	1	2	4	4	3	1	1	4	2	4	0	1	4
4	2	2	2	4	4	3	3	2	2	3	3	1	4	2	1	3	3	1	1	4
2	2	1	2	2	4	2	1	3	1	4	2	1	2	2	4	4	2	0	1	4
3	3	2	4	3	3	4	4	2	3	2	4	4	1	4	3	2	4	1	1	4
1	3	3	4	3	4	1	1	3	2	1	4	3	2	3	1	4	4	1	1	4
4	3	1	2	1	3	1	3	4	4	1	4	4	3	2	4	1	2	0	1	4
3	1	3	2	4	1	4	3	2	3	4	1	2	4	4	2	2	4	1	1	4
1	3	3	3	4	2	4	1	3	4	4	2	1	3	4	2	1	4	0	1	4
1	2	3	3	2	2	1	3	1	3	1	3	1	3	4	2	2	4	1	1	4
4	1	3	3	3	3	4	1	3	2	3	1	3	3	1	2	1	2	0	1	4
2	4	4	1	2	3	3	4	4	1	1	3	3	4	1	1	3	1	1	1	4
2	1	4	2	2	2	2	1	2	1	3	3	4	4	1	1	2	2	1	1	4
4	4	3	2	2	2	1	3	2	3	3	4	2	3	1	3	3	2	0	1	4
3	3	1	2	3	3	2	4	1	1	1	3	2	3	1	2	4	2	0	1	4
4	4	1	3	1	4	1	1	1	3	4	4	2	1	1	4	2	3	0	1	4
1	3	2	4	2	2	3	1	4	2	4	4	1	4	1	1	2	4	0	1	4
2	2	1	4	1	3	1	2	3	3	1	4	4	1	3	3	2	4	0	1	4
3	2	2	2	1	1	4	1	1	1	1	3	1	1	4	4	3	3	0	1	4
3	3	4	2	3	3	3	1	4	1	4	3	4	3	1	4	3	2	1	1	4
2	4	2	3	4	3	1	4	2	1	4	3	1	1	3	4	1	4	1	1	4
2	2	3	3	2	1	3	1	3	4	2	2	4	2	2	4	1	2	1	1	4
3	1	2	1	4	2	3	3	4	2	1	3	1	4	4	4	2	3	0	1	4
4	2	3	3	3	3	2	4	3	4	4	1	4	3	2	3	2	3	0	1	4
3	3	4	2	4	1	4	2	3	1	4	2	2	3	4	3	4	2	1	1	4
4	4	4	1	3	1	2	1	3	1	1	2	1	2	2	4	4	1	0	1	4
3	2	3	1	1	4	1	1	1	3	4	1	1	2	3	3	4	4	0	1	4
1	3	3	2	2	2	1	4	2	2	4	4	1	3	2	4	3	1	1	1	4
2	2	2	1	4	4	4	2	3	2	3	3	2	2	2	1	2	1	1	1	4
4	3	3	3	2	2	2	4	4	4	4	3	1	4	3	3	4	1	0	1	4
1	4	2	4	1	2	4	1	3	1	1	3	2	4	1	1	1	3	0	1	4
4	1	2	3	2	4	4	2	1	3	2	4	3	3	2	3	4	4	1	1	4
1	1	4	3	2	3	1	2	1	1	3	4	4	3	3	2	4	2	1	1	4
3	3	3	3	4	4	1	3	1	3	3	3	1	1	2	4	1	3	0	1	4
4	1	2	1	3	4	3	2	1	2	4	2	3	2	1	3	1	4	0	1	4
2	2	2	1	2	4	3	1	1	1	1	2	4	4	4	4	2	2	0	1	4
2	1	1	1	1	2	4	3	1	1	2	3	4	4	2	4	4	2	1	1	4
2	4	2	4	1	1	3	1	4	4	1	1	1	1	2	3	2	2	0	1	4
3	1	4	4	3	4	4	1	2	3	4	2	2	3	2	4	3	1	0	1	4
1	1	1	3	1	1	3	2	3	3	1	2	3	3	4	4	3	2	1	1	4
2	3	4	1	2	4	4	3	2	2	3	2	4	1	1	1	4	3	1	1	4
1	4	2	1	2	4	1	3	4	3	3	2	4	1	3	1	1	3	0	1	4
2	2	1	1	2	3	1	4	1	2	2	3	3	4	3	4	2	4	0	1	4
2	4	2	2	4	3	4	2	4	2	1	3	4	4	1	1	2	2	1	1	4
1	2	1	4	3	4	2	4	1	1	3	1	4	3	1	2	2	4	1	1	4
2	2	4	4	4	1	2	1	4	3	4	2	4	1	1	4	2	3	0	1	4
3	4	4	3	3	4	3	4	2	1	2	3	4	1	1	4	3	2	1	1	4
4	4	3	3	2	1	3	3	2	2	2	3	4	1	4	1	3	1	1	1	4
4	4	3	1	4	1	4	2	2	1	1	1	3	3	4	1	1	4	0	1	4
1	4	3	4	2	1	3	1	1	3	1	1	1	1	2	4	3	4	1	1	4
4	4	3	1	2	3	3	1	1	2	3	1	2	3	3	1	3	1	1	1	4
4	2	1	2	3	1	3	4	4	1	3	3	4	2	3	2	4	1	0	1	4
4	3	1	3	1	4	3	1	3	3	2	1	3	2	4	2	4	3	1	1	4
1	3	4	3	1	3	4	2	4	1	4	3	3	2	4	1	2	2	1	1	4
1	3	4	4	2	2	2	1	1	2	4	2	1	3	1	1	3	3	0	1	4
2	2	3	1	1	1	2	2	4	2	4	2	1	3	3	2	2	3	1	1	4
4	4	4	2	3	4	4	1	2	3	4	4	3	3	4	3	1	1	0	1	4
2	1	1	1	1	3	2	4	2	4	4	1	3	4	3	1	4	4	0	1	4
2	2	4	4	2	1	1	1	3	4	2	2	1	1	3	1	1	4	1	1	4
3	4	4	2	3	4	3	4	2	1	2	1	4	4	1	3	2	3	1	1	4
1	3	3	1	3	3	3	4	1	4	1	2	2	4	3	2	4	2	0	1	4
3	3	1	4	1	2	1	4	2	4	2	1	3	1	3	1	1	3	1	1	4
4	4	2	4	3	3	3	1	1	4	3	1	4	3	1	3	1	4	0	1	4
4	1	3	2	3	1	3	4	4	3	4	2	1	1	3	2	2	2	0	1	4
4	1	4	2	4	1	4	4	2	4	1	1	3	4	3	2	3	2	0	1	4
1	1	1	1	4	4	1	1	3	1	2	3	3	2	3	2	4	4	1	1	4
4	3	2	2	1	3	3	4	3	3	2	1	2	4	4	4	2	2	1	1	4
2	4	1	2	3	4	3	1	2	4	2	3	1	3	2	2	4	2	1	1	4
2	2	2	3	1	3	2	2	1	2	4	3	1	1	1	3	1	4	1	1	4
2	4	4	4	1	2	3	3	4	4	1	2	3	3	3	3	2	3	1	1	4
1	3	1	3	4	2	3	1	1	1	3	3	1	2	1	4	3	2	1	1	4
4	3	2	2	2	2	4	2	1	3	2	3	1	3	1	4	2	2	1	1	4
4	1	3	2	4	2	4	3	1	3	4	2	2	1	4	3	4	1	0	1	4
1	1	1	1	3	2	1	3	4	3	3	1	2	1	3	4	4	4	1	1	4
4	2	2	3	2	1	4	2	4	4	4	4	3	3	3	3	3	3	0	1	4
2	1	4	3	2	4	2	4	1	2	2	2	3	4	3	1	2	4	1	1	4
1	2	1	3	2	2	3	4	2	3	1	4	2	4	4	4	4	2	1	1	4
2	1	1	4	1	2	3	3	2	3	2	3	4	3	2	4	1	1	1	1	4
1	1	2	1	2	1	2	1	4	2	4	4	3	3	3	4	1	4	0	1	4
3	1	4	1	4	1	4	4	1	2	2	2	1	3	1	3	2	2	1	1	4
2	2	1	4	3	4	3	3	1	3	3	3	3	2	3	3	4	2	1	1	4
4	2	3	4	1	1	2	1	1	4	2	1	1	4	3	3	4	3	0	1	4
4	3	2	2	2	1	2	2	1	3	4	2	1	1	2	1	1	2	1	1	4
4	3	3	3	1	4	1	3	3	3	4	4	2	2	2	4	3	2	0	1	4
2	3	2	4	2	1	4	2	3	4	4	3	1	4	1	4	1	4	0	1	4
3	1	1	1	4	3	2	3	2	1	1	2	1	2	2	1	3	1	1	1	4
1	4	2	1	1	4	2	3	4	2	1	1	1	2	1	2	3	2	0	1	4
3	2	3	4	4	3	1	2	1	4	4	3	2	4	4	3	1	2	1	1	4
2	1	4	4	4	3	4	1	3	3	2	1	1	4	1	4	3	3	0	1	4
4	3	2	4	3	4	1	1	4	4	4	4	2	1	4	3	2	1	1	1	4
2	1	2	2	1	4	3	3	2	4	4	1	2	1	4	2	1	3	0	1	4
4	2	2	1	1	4	4	3	2	1	2	3	4	2	4	2	3	2	0	1	4
3	4	3	4	2	2	3	2	2	2	3	2	3	2	3	3	2	2	1	1	4
1	2	3	2	3	2	1	3	4	1	2	1	3	2	2	4	4	2	1	1	4
4	1	1	2	3	1	3	4	4	4	1	1	4	2	3	4	3	2	1	1	4
4	2	2	1	2	2	1	1	3	2	4	4	1	2	2	3	1	3	1	1	4
4	4	4	3	1	3	4	1	3	2	3	3	2	4	4	2	3	1	1	1	4
1	4	1	1	3	2	4	4	1	4	2	2	2	1	1	4	3	2	0	1	4
2	2	2	4	4	4	2	4	4	2	2	3	3	4	4	1	2	4	0	1	4
1	4	3	3	1	4	3	4	1	3	1	4	3	1	1	4	2	3	0	1	4
1	2	2	1	4	1	3	3	3	3	4	3	2	1	4	1	3	3	1	1	4
3	4	4	4	3	3	2	1	4	1	2	1	4	3	1	3	3	3	0	1	4
4	4	1	3	4	2	2	1	1	2	4	2	4	3	2	3	3	3	0	1	4
2	4	2	4	1	2	4	1	4	1	4	4	2	2	3	3	2	2	0	1	4
2	4	1	3	4	3	3	2	1	2	3	1	3	2	4	4	1	4	0	1	4
4	2	3	1	2	2	3	1	4	3	2	2	1	4	2	2	2	1	1	1	4
1	4	2	1	4	3	4	1	2	4	2	4	2	1	3	1	2	2	0	1	4
4	1	3	4	1	2	4	1	1	4	2	1	1	3	3	3	3	4	1	1	4
2	2	1	2	4	2	4	2	1	4	1	4	3	4	3	1	3	4	0	1	4
3	1	3	4	4	4	4	1	4	1	2	4	1	2	2	3	4	2	1	1	4
1	1	1	1	4	4	4	2	4	1	2	1	1	2	2	1	1	1	1	1	4
2	3	3	4	2	4	4	2	1	1	4	3	4	4	3	2	1	2	0	1	4
3	3	3	2	2	3	4	1	3	4	1	1	4	4	4	2	4	3	0	1	4
2	3	1	1	2	4	2	2	4	3	2	4	2	4	2	3	1	3	1	1	4
4	1	4	2	2	4	2	2	3	2	1	1	2	1	1	2	1	1	1	1	4
2	3	2	3	1	3	2	1	1	1	2	1	2	1	3	3	1	2	0	1	4
2	4	3	3	1	1	4	3	2	4	3	3	4	2	1	2	3	3	1	1	4
2	1	4	2	1	2	4	3	3	3	2	1	4	2	3	3	3	4	0	1	4
2	3	3	2	1	4	4	1	3	3	4	3	4	2	4	4	1	2	0	1	4
2	4	2	1	2	3	1	3	1	3	3	1	3	2	3	3	1	1	0	1	4
3	4	3	3	2	1	2	3	1	3	4	2	4	2	3	4	4	2	0	1	4
4	1	2	2	3	1	1	4	3	4	3	2	4	4	4	2	1	1	1	1	4
4	3	3	2	4	3	2	1	1	1	1	4	4	1	2	4	1	2	0	1	4
2	3	3	3	4	4	4	3	4	3	1	1	1	1	3	3	1	2	1	1	4
3	4	4	3	4	1	3	2	2	1	1	2	4	3	4	4	3	4	1	1	4
4	3	1	4	4	1	2	2	2	4	4	1	2	1	1	3	4	2	0	1	4
1	3	2	3	3	4	1	2	3	3	2	1	2	2	1	4	3	4	0	1	4
4	1	4	4	1	4	3	1	3	3	4	3	1	4	1	4	4	1	0	1	4
4	3	1	4	4	2	2	2	1	3	2	3	2	4	2	2	4	2	1	1	4
2	1	1	2	1	3	3	4	3	1	4	1	3	1	2	3	2	4	0	1	4
4	2	4	1	2	2	4	4	2	1	2	4	4	2	2	3	3	3	1	1	4
1	3	1	2	2	4	4	4	1	1	3	2	3	3	3	3	1	2	1	1	4
1	4	2	4	1	2	3	1	2	1	3	1	1	3	3	3	4	3	1	1	4
2	2	3	3	2	4	3	3	2	2	2	4	3	4	4	1	4	4	1	1	4
4	3	3	4	3	4	2	1	3	3	1	2	3	2	4	1	2	4	0	1	4
4	1	3	2	2	2	2	1	2	1	3	4	3	2	2	3	2	3	0	1	4
3	3	1	1	2	2	4	3	2	2	4	4	1	1	3	4	4	4	1	1	4
3	1	4	4	1	1	4	1	2	2	4	4	1	3	2	4	2	2	1	1	4
1	2	2	2	3	2	2	1	3	1	4	4	2	1	4	2	2	4	0	1	4
3	3	3	4	3	1	3	1	1	4	4	3	2	1	1	1	4	3	1	1	4
1	1	2	3	2	4	2	2	1	1	2	4	2	1	2	2	1	1	1	1	4
3	4	1	4	3	1	1	3	3	3	1	1	1	3	1	1	2	4	1	1	4
1	4	1	4	1	3	1	4	4	3	1	1	3	3	4	2	3	3	0	1	4
3	3	3	2	1	4	4	1	4	1	3	4	4	2	3	2	3	2	0	1	4
3	1	4	3	4	2	1	4	1	4	3	2	4	3	4	4	3	3	0	1	4
3	2	3	2	3	1	2	4	1	3	4	3	3	3	3	2	1	1	0	1	4
4	4	1	4	3	3	4	4	2	4	1	4	4	3	2	1	2	1	0	1	4
2	3	4	1	2	1	3	1	4	2	1	4	2	1	4	3	2	4	0	1	4
2	2	2	2	4	4	3	1	3	1	1	2	4	4	4	1	1	4	1	1	4
3	3	2	1	3	1	4	4	1	3	2	4	3	2	1	2	1	2	1	1	4
1	1	4	2	3	4	4	3	2	2	3	2	2	3	1	4	1	3	1	1	4
2	2	2	4	1	1	2	1	4	3	1	3	2	4	3	3	2	1	0	1	4
1	3	4	4	3	1	2	3	2	3	3	4	4	4	2	2	4	3	0	1	4
4	4	3	3	1	4	1	3	1	3	4	4	3	4	3	1	1	4	0	1	4
1	1	3	1	3	3	1	3	1	1	1	3	4	3	4	3	1	3	1	1	4
2	3	2	2	4	4	3	2	4	4	2	3	4	2	1	1	3	4	1	1	4
4	2	1	1	3	3	2	4	4	3	1	3	4	2	4	2	4	3	0	1	4
1	1	3	4	4	4	3	2	4	4	2	2	2	4	4	3	1	1	0	1	4
2	3	4	3	3	1	4	4	1	3	3	3	2	3	3	3	1	1	1	1	4
1	2	2	3	4	4	1	1	4	2	4	2	2	4	3	4	3	1	0	1	4
1	4	2	3	4	2	4	1	1	2	3	3	4	4	1	2	3	4	0	1	4
4	1	2	3	1	3	1	3	3	3	3	1	3	4	1	4	1	1	0	1	4
1	2	4	1	3	1	4	1	1	1	4	1	1	3	3	1	3	4	0	1	4
1	2	4	2	1	3	3	2	2	1	2	2	3	2	4	3	4	4	1	1	4
1	2	1	2	1	2	3	4	3	1	3	4	3	1	2	1	4	4	1	1	4
3	3	3	2	4	2	4	4	1	4	2	3	4	4	1	2	1	3	0	1	4
4	3	1	3	3	3	2	3	2	4	2	4	3	3	1	3	1	2	1	1	4
4	2	4	4	3	1	2	4	4	1	2	1	3	4	1	2	3	2	0	1	4
3	2	1	2	3	1	3	2	3	4	3	3	4	3	2	3	3	2	1	1	4
1	1	2	1	4	2	1	4	3	4	2	4	4	3	1	2	3	3	0	1	4
2	4	3	3	1	3	1	1	1	1	2	4	4	1	4	4	3	2	0	1	4
2	2	3	2	4	4	2	2	3	4	2	1	1	1	1	1	2	2	0	1	4
1	4	3	1	4	1	2	4	4	4	1	1	4	3	2	3	2	1	0	1	4
1	3	4	1	1	1	4	4	2	3	2	2	1	1	2	2	1	1	0	1	4
2	4	1	3	1	4	2	3	1	2	2	2	4	1	1	2	1	1	0	1	4
2	4	2	4	1	1	2	2	1	2	3	4	1	1	4	4	2	3	1	1	4
4	4	3	2	1	4	1	2	4	3	2	1	3	2	2	4	1	4	0	1	4
4	3	2	4	2	3	3	2	3	1	1	3	4	2	3	2	4	3	0	1	4
4	4	3	3	3	1	3	2	1	2	2	1	2	4	1	3	1	2	0	1	4
1	1	2	2	1	1	4	3	1	4	2	4	3	2	3	2	3	2	0	1	4
2	4	1	2	1	4	3	2	3	4	2	2	1	1	1	3	2	3	1	1	4
2	2	4	1	1	3	3	3	3	1	1	3	4	3	2	1	1	1	1	1	4
2	3	4	4	3	4	1	1	4	2	1	3	4	1	3	3	1	4	1	1	4
3	1	3	3	1	4	2	1	1	3	3	4	4	2	2	3	3	2	0	1	4
4	3	4	1	3	3	4	1	4	4	2	3	3	4	4	1	1	4	1	1	4
3	2	3	1	2	1	1	2	1	2	2	4	3	2	1	4	3	1	1	1	4
4	2	1	1	2	4	3	3	1	4	3	3	2	4	1	3	3	1	1	1	4
1	1	1	2	2	2	2	4	2	3	2	1	1	1	1	2	1	4	0	1	4
1	2	3	3	1	2	4	3	1	1	2	1	1	3	1	2	2	4	0	1	4
2	3	4	2	1	1	4	2	4	1	2	3	2	4	1	2	1	1	1	1	4
3	2	1	3	1	1	4	1	3	1	1	2	1	1	3	1	3	2	0	1	4
4	2	2	3	1	2	1	2	4	3	4	1	1	1	1	1	1	4	1	1	4
1	2	3	4	4	2	4	3	2	1	1	4	1	3	2	4	2	1	1	1	4
3	1	2	3	1	1	1	4	2	4	3	3	2	2	3	1	1	2	1	1	4
4	3	1	2	1	1	4	2	1	1	4	4	2	3	2	2	3	2	1	1	4
3	1	1	3	3	2	1	3	1	1	4	3	2	3	2	3	4	2	0	1	4
4	2	4	3	4	1	4	4	2	2	3	3	3	2	4	4	2	2	0	1	4
3	4	3	2	1	2	4	3	4	1	1	3	4	3	1	3	3	1	0	1	4
2	4	3	3	1	2	3	1	2	4	3	1	2	2	2	3	1	2	0	1	4
3	2	3	2	3	4	3	4	3	4	4	3	1	1	2	1	2	4	1	1	4
4	1	3	4	4	1	3	3	2	3	3	3	1	2	3	2	4	2	0	1	4
3	3	1	3	3	2	4	3	4	1	1	2	2	2	2	4	4	1	1	1	4
3	4	2	2	3	3	4	2	2	4	2	3	1	3	2	3	4	4	1	1	4
1	3	1	3	4	4	4	4	3	4	2	3	4	4	2	4	4	4	1	1	4
2	2	1	3	3	3	4	1	1	1	3	1	1	4	3	2	1	3	0	1	4
3	4	4	4	1	3	3	3	1	3	1	3	2	3	4	4	3	1	0	1	4
2	4	4	4	4	1	3	2	1	2	4	1	4	1	4	3	4	1	1	1	4
1	1	3	2	2	3	4	2	4	1	3	4	1	1	4	3	4	2	1	1	4
1	2	3	2	3	3	4	1	4	2	4	4	4	3	3	4	2	1	0	1	4
2	2	3	1	1	3	4	1	3	3	2	4	1	3	4	3	4	2	0	1	4
2	2	4	1	1	2	4	2	4	2	1	4	4	1	3	1	2	3	0	1	4
4	1	4	2	2	2	4	2	4	3	3	2	2	1	3	2	2	3	0	1	4
2	1	3	1	2	1	3	2	3	3	3	3	2	4	2	3	4	4	0	1	4
3	3	3	2	1	3	3	2	4	3	1	1	2	4	4	2	3	2	1	1	4
2	3	2	1	3	4	1	2	2	2	4	3	1	1	2	2	3	2	1	1	4
2	3	1	1	4	1	3	4	2	1	4	4	3	4	2	1	1	2	0	1	4
2	3	4	1	1	3	2	4	3	1	1	1	4	2	1	4	1	1	0	1	4
4	4	4	2	2	4	1	4	2	3	1	2	1	4	1	3	1	3	0	1	3
2	2	2	2	4	1	1	2	2	1	2	2	1	4	2	1	2	4	0	1	3
4	1	1	3	3	1	3	4	1	4	3	1	2	1	1	3	3	2	0	1	3
3	4	1	4	3	2	4	4	1	1	1	2	3	4	1	4	1	3	1	1	3
3	3	3	4	1	3	1	4	1	2	1	3	2	3	2	3	4	3	0	1	3
4	1	4	4	2	3	4	4	1	1	2	1	2	3	1	1	1	3	1	1	4
4	4	1	4	2	1	3	4	3	4	4	3	4	2	3	2	4	2	0	1	4
3	3	2	3	2	1	2	2	2	2	3	2	3	2	3	4	1	4	1	1	4
2	3	2	4	1	4	3	2	1	3	1	1	1	2	2	1	3	3	1	1	4
1	1	2	2	4	1	4	3	3	2	4	3	2	2	1	2	2	3	1	1	4
2	3	4	3	3	1	3	3	4	1	2	2	1	1	1	4	2	2	1	1	4
1	1	2	2	2	2	2	3	1	4	2	2	4	3	4	2	2	3	0	1	4
1	4	2	1	1	3	4	3	2	3	4	3	2	2	1	3	2	3	0	1	4
2	3	3	3	1	2	3	4	4	1	4	2	2	1	1	1	1	1	1	1	4
2	4	1	4	1	3	4	2	3	3	3	4	2	2	3	2	2	4	1	1	4
4	2	3	3	1	1	2	1	3	2	2	3	3	4	4	4	3	3	0	1	4
4	1	3	1	3	1	4	2	4	3	3	4	4	2	2	1	1	4	1	1	4
2	4	1	3	3	2	3	3	3	2	3	3	2	1	3	4	1	3	1	1	4
3	3	2	1	3	2	2	2	4	4	1	2	3	1	1	1	1	2	1	1	4
4	3	1	2	3	3	4	1	4	4	2	4	1	2	1	2	4	4	0	1	4
3	3	4	2	4	2	1	1	4	1	1	2	4	3	2	1	4	1	1	1	4
3	1	1	1	1	4	1	1	3	4	3	4	1	4	2	3	1	2	0	1	4
4	3	1	1	3	2	4	4	2	3	3	2	2	2	1	4	2	4	0	1	4
2	1	2	2	2	3	4	1	4	2	3	4	3	3	3	3	1	3	0	1	4
4	1	3	4	1	3	2	2	4	3	3	4	3	1	1	1	2	1	0	1	4
1	1	4	3	2	2	2	2	3	3	3	4	4	1	3	3	4	2	0	1	4
3	2	2	3	2	1	3	3	2	3	2	3	1	2	1	1	2	3	0	1	4
4	1	3	1	4	2	1	4	2	3	2	2	3	4	4	4	4	4	0	1	4
4	3	1	2	1	4	4	1	4	3	2	1	2	3	2	3	3	4	0	1	4
2	4	1	2	3	4	1	2	2	3	2	2	2	1	4	1	4	2	1	1	4
1	2	3	3	1	2	4	4	2	3	3	3	2	4	2	4	4	3	0	1	4
4	3	2	1	4	1	4	1	3	4	4	3	1	3	3	4	1	4	0	1	4
3	4	2	4	1	1	4	1	2	2	2	2	3	3	2	1	4	1	1	1	4
3	4	2	2	2	1	3	2	2	4	2	4	4	2	3	3	4	4	1	1	4
1	4	1	3	1	4	3	4	2	1	1	3	2	4	2	1	3	3	0	1	4
3	4	2	1	3	3	2	1	4	2	1	3	3	1	3	3	3	1	1	1	4
1	2	3	4	4	3	4	1	2	1	1	4	1	2	3	3	4	4	1	1	4
1	1	4	1	4	4	1	1	4	3	2	2	1	3	4	2	1	3	0	1	4
1	2	3	1	4	3	3	3	2	1	3	4	4	4	3	3	3	1	1	1	2
4	1	1	1	4	4	4	3	3	3	3	4	4	1	1	2	2	1	0	1	2
2	1	3	3	3	3	3	1	4	3	3	4	1	4	3	3	3	1	0	1	2
1	4	3	3	1	2	3	4	4	1	2	1	2	1	2	4	3	4	0	1	2
1	3	4	2	1	3	2	1	2	3	3	4	1	4	4	4	3	2	0	1	2
4	1	3	2	4	2	3	3	2	3	3	1	3	1	3	3	1	2	0	1	2
4	4	1	1	3	2	2	2	1	3	3	2	4	4	2	4	1	3	0	1	2
2	1	2	3	3	1	1	2	3	1	4	4	1	4	4	1	3	4	0	1	2
1	2	4	1	2	2	4	3	4	1	2	4	4	3	3	4	1	1	0	1	2
3	2	2	2	1	4	3	1	3	2	3	3	1	2	1	3	2	4	0	1	2
4	2	3	1	1	1	1	2	1	4	4	4	4	3	4	2	1	2	1	1	1
1	4	4	2	4	1	2	1	4	3	3	2	3	1	3	3	1	3	0	1	1
1	3	3	3	4	2	3	4	3	1	3	3	3	1	4	4	2	2	0	1	1
1	4	2	3	2	2	3	1	1	4	4	2	2	4	3	4	3	3	0	1	1
1	3	3	1	1	4	4	2	3	1	1	1	2	4	3	2	2	4	0	1	1
1	4	3	4	2	3	1	4	1	3	3	4	4	3	3	4	3	3	0	1	1
1	4	2	4	3	2	2	2	4	2	4	3	1	2	1	2	1	3	0	1	1
3	4	2	1	2	4	4	4	1	1	3	4	2	4	3	3	3	1	1	1	1
1	1	4	4	2	4	2	4	1	3	4	2	4	3	1	2	2	4	0	1	4
1	3	2	3	2	4	4	4	4	4	4	4	2	3	4	1	1	3	1	1	4
3	1	3	3	4	3	2	3	3	1	1	1	1	2	1	2	2	3	1	1	4
1	1	2	3	2	2	3	2	3	1	2	3	1	4	3	4	3	1	0	1	4
3	1	4	4	4	1	4	4	4	2	2	4	3	1	3	1	3	3	0	1	4
2	4	2	3	2	2	2	1	2	3	2	2	4	3	4	4	2	1	0	1	4
1	2	1	3	2	4	4	2	1	3	4	2	3	4	1	2	4	3	0	1	4
2	4	4	2	4	1	2	4	4	1	3	4	2	4	4	4	1	4	1	1	4
2	2	4	2	2	2	3	3	1	2	2	4	2	4	1	2	2	3	1	1	4
2	2	4	2	2	4	1	4	1	4	2	3	3	2	4	1	1	4	0	1	4
1	2	3	3	2	4	1	2	4	1	1	2	1	3	2	3	3	3	1	1	4
2	1	2	4	2	4	4	2	1	4	4	2	1	3	3	2	2	2	0	1	4
1	2	1	3	1	3	3	2	4	4	3	2	4	1	1	4	1	1	1	1	4
3	3	3	4	2	1	1	3	3	2	3	2	1	3	3	2	3	3	0	1	4
1	2	4	3	1	2	3	1	1	3	4	2	2	3	4	1	2	3	0	1	4
3	2	2	1	1	4	2	2	3	2	1	4	4	3	4	1	2	4	0	1	4
3	1	2	3	4	3	3	3	2	1	2	4	1	3	2	2	4	4	1	1	4
4	3	3	4	4	4	3	2	3	2	1	2	2	2	2	3	2	2	1	1	4
1	1	4	1	3	3	1	3	3	2	3	2	2	4	1	4	1	3	0	1	4
3	2	2	2	4	3	2	4	3	2	3	3	2	4	3	1	2	4	0	1	4
3	2	4	4	4	2	3	1	3	4	4	3	2	3	4	3	3	1	0	1	4
3	3	2	3	4	1	4	1	1	1	2	1	1	4	2	4	2	3	0	1	4
2	2	3	2	1	3	4	3	1	1	2	1	2	2	4	4	4	4	1	1	4
1	2	3	2	3	2	3	1	1	1	3	4	1	2	4	4	4	3	1	1	4
4	1	2	2	1	2	2	2	1	1	2	1	1	2	3	3	4	2	0	1	4
1	1	4	2	3	4	2	2	2	2	2	4	2	4	3	1	4	1	1	1	4
4	3	4	3	1	2	2	2	3	4	4	2	4	1	1	3	1	3	1	1	4
3	2	3	3	2	4	4	1	1	4	3	3	4	4	2	4	1	3	0	1	4
1	3	1	4	4	4	3	3	1	1	1	1	1	2	2	2	4	2	1	1	4
2	1	3	3	3	1	3	1	1	3	2	1	4	4	3	2	3	2	0	1	4
1	2	3	4	2	4	3	2	3	4	4	3	1	4	3	3	1	3	0	1	4
3	4	4	2	2	2	2	3	3	3	3	2	1	1	4	1	4	4	1	1	4
3	4	1	2	1	1	1	4	4	3	1	1	3	3	2	2	4	3	1	1	4
1	1	1	2	4	1	2	1	3	4	2	4	2	4	2	2	3	4	1	1	4
4	4	4	4	1	4	1	1	2	3	4	3	1	4	1	3	3	2	0	1	4
4	4	1	2	1	2	1	2	2	1	4	1	1	1	1	1	1	1	0	1	4
1	4	2	3	2	2	4	4	1	3	3	2	3	2	2	3	2	4	1	1	4
3	3	1	3	3	1	3	3	1	2	4	3	3	4	3	1	4	4	0	1	4
3	2	4	4	2	2	1	4	4	1	3	3	2	1	4	4	4	4	1	1	4
2	1	4	1	4	3	4	2	1	3	2	3	1	4	1	2	2	3	1	1	4
4	4	3	2	4	2	3	2	3	3	3	3	1	2	2	3	1	1	0	1	4
3	3	3	2	1	3	1	2	3	1	3	1	2	2	3	1	1	1	0	1	4
3	3	2	3	2	4	4	4	1	1	1	1	4	3	1	1	3	1	0	1	4
1	4	1	3	1	4	3	2	2	4	2	3	4	1	2	4	4	2	0	1	4
4	3	3	3	2	2	3	2	2	3	3	2	2	4	4	3	4	2	1	1	4
3	4	4	1	4	3	3	2	2	2	4	1	2	4	1	2	1	4	0	1	4
3	2	3	3	1	3	2	1	2	2	4	2	1	1	4	2	4	2	1	1	4
3	4	2	4	3	3	4	4	3	2	1	4	4	1	3	3	1	3	1	1	4
1	1	2	1	4	2	1	4	2	3	2	3	1	2	1	2	2	2	0	1	4
4	4	2	3	1	2	4	2	3	2	4	2	3	4	2	2	1	1	0	1	4
4	2	2	3	1	4	4	4	3	2	2	1	1	3	1	2	4	1	1	1	4
2	3	4	1	3	1	1	1	2	2	1	3	1	2	2	2	1	4	1	1	4
3	4	4	1	1	3	3	3	1	1	3	4	4	4	3	1	1	4	1	1	4
4	4	3	3	4	4	3	4	4	2	2	4	4	3	1	1	3	2	0	1	4
4	2	1	3	3	2	4	3	1	1	1	2	1	4	3	1	4	1	1	1	4
4	3	4	3	3	1	1	4	4	4	4	3	4	3	3	4	4	4	0	1	4
1	4	1	4	1	1	2	1	2	2	1	2	4	3	3	4	4	3	1	1	4
1	3	1	1	1	3	2	1	3	4	4	3	2	3	1	1	1	1	0	1	4
3	4	1	3	1	2	4	2	2	1	1	2	2	3	3	2	2	2	0	1	4
4	2	2	2	4	2	1	1	2	4	4	4	4	3	3	1	3	2	0	1	4
1	4	3	1	1	1	2	4	1	2	3	3	4	2	3	2	1	3	1	1	4
2	1	3	2	4	3	3	1	3	1	3	3	4	3	2	1	2	2	0	1	4
2	3	2	4	2	2	3	2	1	3	4	1	1	2	3	1	1	2	0	1	4
2	1	2	1	3	4	1	2	3	4	1	1	2	4	1	2	3	4	0	1	4
2	3	4	2	3	4	4	4	2	3	1	2	4	4	1	1	2	3	0	1	4
3	4	3	1	1	2	2	1	3	3	3	4	1	2	1	2	1	1	1	1	4
1	1	3	3	3	3	4	2	1	1	4	4	3	4	2	1	4	2	0	1	4
3	3	2	1	4	4	2	2	4	1	1	1	3	3	1	2	4	1	0	1	4
3	4	4	1	4	1	1	4	3	3	3	1	1	4	3	4	3	1	1	1	4
2	2	3	2	2	3	3	1	1	1	4	2	1	1	1	4	1	4	1	1	4
3	1	4	3	4	3	2	2	1	1	4	4	2	3	4	2	1	2	1	1	4
1	1	4	1	1	4	2	1	2	4	2	3	1	3	1	2	3	3	1	1	2
3	1	3	1	4	2	3	2	1	3	3	2	3	3	2	3	4	2	0	1	2
4	3	1	2	1	1	2	4	1	1	4	4	2	1	1	1	1	1	0	1	2
3	3	3	3	4	2	3	4	2	2	2	1	3	4	4	3	3	3	0	1	2
3	2	4	4	4	2	2	2	4	3	1	3	1	3	3	3	2	1	0	1	2
2	3	2	1	2	2	4	3	2	3	3	3	1	2	3	1	1	2	0	1	2
4	4	2	4	3	1	3	2	2	2	3	1	4	2	1	2	3	1	0	1	2
4	1	4	4	4	1	1	4	3	2	4	3	4	4	4	1	4	1	1	1	2
3	4	4	3	2	3	2	1	3	2	1	4	3	4	3	3	3	4	1	1	4
3	4	1	2	3	3	2	1	1	3	4	2	1	4	4	1	1	2	0	1	4
4	1	1	1	1	1	3	4	1	4	4	2	2	1	4	3	1	2	0	1	4
2	3	3	3	1	3	3	4	1	2	1	3	2	4	3	1	3	4	1	1	4
3	2	4	1	3	4	4	4	2	3	4	4	3	3	4	2	1	2	0	1	4
4	3	3	2	3	1	4	3	1	2	1	3	2	3	3	1	3	2	1	1	4
1	4	1	1	3	4	4	3	1	2	1	2	2	2	2	1	3	1	0	1	4
4	4	4	2	4	2	4	1	4	1	2	2	3	2	1	2	2	1	1	1	4
3	3	4	4	1	1	4	1	2	4	4	3	3	3	2	1	4	1	1	1	4
4	4	4	1	1	3	1	2	3	2	2	3	3	4	3	3	1	1	0	1	4
2	3	2	4	3	1	2	2	4	2	2	4	1	3	3	1	1	3	1	1	4
2	2	3	3	3	2	2	3	3	1	4	3	2	3	4	1	1	2	0	1	4
3	1	2	3	1	4	4	3	1	2	1	1	3	4	1	2	1	1	1	1	4
3	1	4	3	1	2	3	3	3	2	4	3	3	2	4	2	3	2	0	1	4
2	3	3	4	1	2	2	1	1	3	4	1	1	3	3	1	1	3	0	1	4
2	3	3	1	4	3	4	1	3	2	3	2	3	2	4	2	3	2	0	1	4
4	2	3	3	3	4	3	3	2	4	4	4	1	4	4	4	4	2	0	1	4
2	3	4	4	2	1	2	3	2	2	2	4	2	4	2	1	2	3	0	1	4
3	1	2	4	2	3	3	2	2	2	4	1	4	3	1	1	2	1	1	1	4
3	4	4	1	3	4	2	4	1	4	4	3	3	2	3	4	1	3	0	1	4
4	2	2	1	1	4	1	4	3	4	4	4	4	1	1	1	1	1	0	1	4
1	3	4	2	4	4	4	2	3	1	4	2	4	4	2	3	3	4	0	1	4
3	2	4	3	2	4	1	1	1	1	4	3	3	2	4	4	2	1	1	1	4
1	1	3	1	2	1	3	4	2	1	3	3	4	2	3	3	2	2	0	1	4
4	3	3	4	2	4	1	3	1	2	2	2	1	2	2	2	1	3	0	1	4
3	4	4	4	2	3	2	4	3	3	1	2	4	2	3	2	2	4	1	0	4
4	3	3	4	2	4	1	4	3	4	1	4	1	1	1	1	1	4	1	0	4
4	4	1	3	3	4	4	2	2	2	4	1	2	3	3	4	1	3	0	0	4
2	4	4	4	4	3	2	4	2	3	3	2	4	1	1	3	3	4	0	0	4
2	4	4	1	4	3	3	1	1	3	2	2	2	4	3	3	1	4	0	0	4
3	4	4	2	4	2	2	3	1	1	2	3	4	4	3	2	3	1	1	0	4
2	3	1	3	2	1	1	3	2	4	1	3	3	3	2	2	1	2	1	0	4
3	2	2	1	1	4	1	1	4	3	4	3	1	3	2	1	3	4	0	0	4
4	4	3	4	2	1	3	3	1	2	1	3	3	1	3	1	1	3	1	0	4
3	2	4	3	1	2	4	3	4	2	2	3	2	2	3	3	2	2	1	0	4
4	3	2	2	1	3	2	3	3	4	3	3	3	4	3	4	1	3	1	0	4
1	2	4	4	1	1	1	2	4	4	4	2	3	1	1	3	2	1	0	0	4
3	1	3	1	2	4	4	4	3	4	2	3	4	3	1	3	1	1	0	0	4
2	3	2	4	3	3	2	1	2	3	4	3	4	4	4	3	1	4	1	0	4
3	2	1	3	4	2	2	4	3	1	1	2	3	3	2	1	3	1	1	0	4
2	4	3	3	2	1	3	3	3	3	3	2	4	1	1	1	1	2	1	0	4
4	3	4	2	1	3	1	1	4	1	4	2	1	4	1	4	1	3	1	0	4
3	4	3	4	2	4	3	2	2	3	4	2	4	4	1	3	3	1	0	0	4
4	4	4	2	4	1	2	1	2	1	3	1	3	1	1	1	4	3	0	0	4
1	3	3	3	2	1	1	3	4	2	4	4	1	2	2	4	2	3	0	0	4
3	3	2	3	4	4	4	2	4	2	4	3	4	4	2	4	1	4	0	0	4
3	2	2	4	2	2	4	4	1	4	1	3	2	3	3	1	2	4	0	0	4
4	1	1	2	3	4	3	4	3	2	4	4	3	3	1	4	4	1	0	0	4
4	4	1	2	1	2	3	2	3	3	2	2	4	4	4	1	3	4	1	0	4
2	4	1	1	2	1	2	1	1	3	3	4	4	1	3	4	4	2	1	0	4
2	1	3	1	2	4	4	2	3	3	2	1	3	4	1	4	2	2	1	0	4
4	1	2	2	4	3	2	2	3	2	1	4	4	3	1	3	1	2	0	0	4
3	2	3	4	4	3	4	2	2	3	3	2	3	3	4	2	3	3	0	0	4
4	1	3	2	2	3	1	1	1	3	4	2	2	4	1	1	4	3	0	0	4
3	1	2	4	4	1	3	1	2	3	4	4	4	4	2	1	1	3	0	0	4
1	4	1	4	3	2	3	4	1	4	2	4	1	2	1	2	1	3	0	0	4
3	4	2	4	4	2	1	3	2	2	4	1	4	4	3	1	4	2	0	0	4
3	2	4	1	2	4	3	2	4	2	2	2	4	2	1	4	1	1	1	0	4
2	4	3	3	2	1	3	4	4	2	3	3	4	3	2	1	3	2	1	0	4
2	1	3	2	2	2	2	2	2	4	3	1	4	3	1	3	4	3	0	0	4
1	2	3	2	2	4	3	3	4	1	4	1	3	1	1	3	4	3	0	0	4
1	1	1	3	2	3	4	4	3	1	4	4	4	4	1	3	4	1	0	0	4
2	1	1	4	2	2	2	1	1	2	3	4	4	1	1	3	4	2	0	0	4
4	4	2	4	1	1	3	3	1	2	3	2	2	1	4	1	1	4	1	0	4
4	2	1	4	2	3	4	1	2	1	2	4	4	2	3	2	1	3	1	0	4
2	4	4	4	1	4	1	3	4	3	2	4	3	3	2	2	2	3	0	0	4
2	1	3	3	1	4	3	4	1	4	2	3	1	4	3	3	3	1	0	0	4
2	3	3	3	2	2	4	2	2	1	2	3	1	4	1	4	1	2	1	0	4
3	3	4	1	3	2	2	1	1	2	4	3	4	2	2	3	3	4	0	0	4
3	3	2	4	1	3	4	4	2	4	3	3	4	3	4	1	4	2	0	0	4
4	1	2	1	4	2	1	3	2	1	3	3	1	3	3	2	1	3	1	0	4
1	4	4	4	4	4	4	2	1	3	3	2	3	3	3	2	4	1	0	0	4
4	3	3	4	3	3	4	4	3	4	3	2	3	2	2	4	3	4	0	0	4
4	4	1	2	2	1	3	4	3	3	4	1	3	4	2	3	2	2	0	0	4
3	3	4	2	4	3	2	4	2	3	1	3	4	2	1	1	1	2	0	0	4
4	2	3	4	4	3	3	2	1	4	1	2	3	3	3	4	2	1	0	0	4
4	4	3	2	3	1	3	3	1	3	4	2	3	3	4	4	3	2	0	0	4
3	4	1	4	3	1	1	2	2	2	1	2	2	1	2	3	4	2	0	0	4
1	3	2	4	3	4	1	3	1	3	2	4	3	4	3	4	4	1	0	0	4
2	4	2	2	3	2	2	4	1	2	3	2	4	3	3	4	3	4	1	0	4
3	1	1	4	2	1	4	4	4	2	1	1	4	3	2	3	3	3	1	0	4
3	4	2	3	4	3	2	3	2	4	4	1	2	1	2	3	2	1	1	0	4
2	1	3	2	1	1	2	4	3	3	4	2	1	1	2	1	1	1	1	0	4
3	2	2	3	1	3	4	3	1	4	4	2	4	3	2	2	4	1	1	0	4
2	3	4	2	2	3	2	4	4	3	1	2	4	3	4	1	1	3	0	0	4
1	1	1	3	2	1	4	4	2	4	1	2	1	2	4	4	4	1	1	0	4
2	1	1	4	4	4	4	2	4	4	2	3	2	1	1	1	2	3	0	0	4
1	1	2	1	1	1	2	2	4	2	2	4	1	3	4	1	1	1	0	0	4
3	3	1	4	1	1	3	2	1	3	2	2	3	3	3	1	3	4	0	0	4
4	3	2	1	3	4	3	3	1	1	1	4	2	3	3	1	2	4	1	0	4
3	1	3	1	1	1	2	4	1	3	3	4	4	1	2	3	1	3	0	0	4
2	1	2	1	1	4	2	4	1	3	4	4	4	3	1	2	1	4	1	0	4
4	4	1	1	2	4	4	3	3	4	4	3	4	1	4	3	2	2	1	0	4
2	4	1	3	4	1	1	2	4	3	2	2	3	3	4	2	2	1	0	0	4
2	3	1	2	2	1	3	3	4	3	1	4	2	2	2	3	1	1	0	0	4
1	2	2	2	4	4	2	1	3	1	2	4	3	2	4	2	3	2	0	0	4
1	1	1	4	2	2	1	4	1	3	1	1	1	2	2	4	2	2	1	0	4
3	4	4	4	4	2	3	3	2	2	1	2	2	3	1	1	1	4	0	0	4
4	1	4	2	3	2	1	1	2	4	3	2	3	1	1	4	3	1	1	0	4
3	3	4	4	1	3	1	4	2	3	2	4	2	3	4	2	1	4	0	0	4
2	4	3	2	3	4	3	4	2	2	1	1	2	3	4	3	3	3	0	0	4
1	4	4	4	4	3	4	4	2	2	3	3	1	4	4	3	3	3	0	0	4
3	1	2	2	2	2	1	3	2	4	2	1	4	2	4	2	2	1	1	0	4
2	1	4	1	2	3	4	4	4	1	3	4	4	4	4	2	4	2	0	0	4
4	1	3	3	1	1	4	3	2	2	1	1	3	1	3	3	2	2	0	0	4
1	4	4	3	2	3	4	4	1	2	2	3	1	4	2	4	4	3	1	0	4
1	4	4	2	1	4	4	2	1	3	2	2	4	2	2	4	4	3	0	0	4
3	4	3	4	2	2	3	2	3	1	4	4	4	4	2	2	3	2	1	0	4
2	2	2	1	4	3	4	3	4	4	4	2	1	3	1	1	4	2	1	0	4
3	3	3	1	4	3	1	3	3	4	4	1	1	1	3	3	1	2	0	0	4
3	1	3	2	4	3	1	2	3	4	4	4	4	3	3	4	1	2	1	0	4
1	4	2	3	3	1	1	1	2	2	3	1	1	3	3	4	2	4	1	0	4
4	4	2	4	3	2	1	3	3	4	4	2	4	4	3	3	1	1	1	0	4
1	2	4	4	1	4	4	2	3	1	1	1	3	1	3	3	1	4	0	0	4
2	1	1	1	4	3	1	1	1	2	4	4	1	3	1	3	3	4	0	0	4
4	1	4	4	1	2	3	3	2	1	1	4	1	3	2	4	1	1	1	0	4
1	3	2	2	4	3	4	3	2	4	3	4	1	1	2	3	4	2	0	0	4
2	3	1	3	1	2	2	4	3	2	3	1	4	3	4	3	2	1	0	0	4
4	1	1	1	2	1	3	1	2	4	1	4	3	3	1	4	2	4	0	0	4
2	1	3	4	3	3	2	2	3	1	3	3	2	3	1	3	3	2	1	0	4
1	1	2	3	3	3	4	3	1	2	3	2	4	2	4	4	1	4	0	0	4
3	4	4	3	2	4	1	1	2	3	2	2	1	4	2	4	4	3	1	0	4
3	4	4	4	4	2	3	4	3	4	1	4	2	4	3	4	3	2	1	0	4
3	2	3	1	3	2	1	1	3	1	3	2	4	4	1	1	2	2	1	0	4
2	2	4	3	2	4	2	1	2	1	3	2	3	1	2	4	4	1	0	0	4
2	2	2	2	3	3	1	3	1	2	2	1	1	1	4	3	3	3	1	0	4
4	1	1	2	4	1	2	3	1	3	1	2	2	3	3	3	3	4	1	0	4
1	1	4	4	1	3	4	1	4	4	3	2	3	1	2	1	3	1	1	0	4
3	3	4	3	1	4	3	1	4	3	3	1	4	3	1	3	4	2	1	0	4
1	2	1	1	1	2	3	4	2	1	1	1	3	4	3	1	1	2	1	0	4
1	3	4	3	3	3	2	4	3	2	1	2	3	2	3	3	3	4	0	0	4
4	2	2	2	3	4	1	4	4	4	4	1	3	3	3	1	3	2	1	0	4
2	4	1	1	4	4	3	3	4	3	2	2	4	4	1	2	2	3	0	0	4
4	3	2	3	4	4	2	2	1	4	1	1	1	2	1	4	1	2	0	0	4
4	1	1	1	3	1	4	3	1	2	4	4	4	4	2	4	3	4	0	0	4
2	4	4	1	3	4	2	1	4	2	1	3	3	3	1	1	2	4	0	0	4
4	4	3	3	3	4	1	1	3	1	2	1	1	2	2	3	2	4	1	0	4
2	3	1	1	1	3	3	3	2	3	2	1	2	4	4	4	1	1	1	0	4
3	3	3	1	3	1	1	4	2	3	3	1	1	4	1	2	1	1	1	0	4
4	4	3	1	2	4	2	3	3	1	3	2	1	3	1	1	4	1	1	0	4
2	2	4	4	1	3	1	1	1	3	1	1	2	2	2	3	4	2	0	0	4
3	2	1	2	2	2	4	3	4	3	2	4	4	3	4	3	4	3	1	0	4
2	1	3	2	3	4	4	1	3	2	2	2	2	2	3	1	4	3	0	0	4
1	4	3	1	2	2	1	1	3	4	2	2	4	3	2	1	1	4	1	0	4
4	4	2	3	4	3	2	1	2	2	3	3	4	3	2	2	3	2	0	0	4
4	1	3	1	4	2	3	2	2	4	4	4	1	2	4	3	4	1	1	0	4
4	2	2	1	1	4	1	2	3	3	4	4	1	2	2	1	1	2	0	0	4
2	3	4	1	3	1	1	2	2	1	4	3	2	4	2	3	3	3	1	0	4
2	2	4	4	1	1	4	3	4	1	4	2	2	1	1	3	1	1	0	0	4
1	2	1	2	1	1	2	4	2	1	4	3	3	4	3	4	3	3	0	0	4
3	3	2	3	2	2	1	3	3	2	2	3	3	1	3	1	4	2	0	0	4
2	4	1	1	1	3	3	1	3	1	2	2	4	4	1	4	3	3	1	0	4
2	3	4	4	2	3	3	4	4	2	1	3	4	2	2	1	2	3	0	0	4
2	1	1	4	4	4	2	3	3	2	4	4	3	3	4	2	4	2	0	0	4
1	2	4	4	4	3	3	2	4	1	4	2	2	1	1	2	4	3	0	0	4
4	3	1	2	2	1	4	1	1	1	3	4	3	2	1	4	3	1	1	0	4
4	3	4	2	4	2	4	3	4	1	2	4	1	2	3	4	1	4	0	0	4
4	4	3	4	2	1	3	1	3	4	4	1	2	4	1	3	3	4	1	0	4
2	3	3	3	1	1	2	1	3	1	2	1	2	3	2	4	3	1	1	0	4
1	1	2	3	4	1	2	1	3	4	3	3	2	1	2	1	3	3	0	0	4
3	4	1	2	2	4	1	2	3	3	1	1	2	3	3	3	3	3	0	0	4
2	2	3	2	4	1	4	1	1	3	1	3	3	1	2	2	2	3	0	0	4
4	4	4	1	3	2	1	3	2	2	2	2	3	3	3	4	1	3	1	0	4
4	2	4	1	4	3	4	3	4	2	2	4	2	3	1	1	4	1	1	0	4
[truncated: 3,444 more rows]
